# Supplementary material for: Integrative cross‐tissue analysis unveils complement‐immunoglobulin augmentation and dysbiosis‐related fatty acid metabolic remodeling during mammalian aging
Source: Imeta. 2025 Apr 12;4(3):e70027. doi: 10.1002/imt2.70027 (PMC12130579; doi:10.1002/imt2.70027)
Supplement: Supplementary file 2 — Table S1: Significant plasma‐tissue pairwise correlated proteins. Table S2: Organ‐resolved and aging‐related proteins across tissues. [file IMT2-4-e70027-s002.xlsx]

## Sheet: S1
Table S1 Significant plasma-tissue pairwise correlated proteins
Uniprot ID	Symbol	Tissue	rho	p value
Q60994	ADIPOQ	Cerebellum	-0.949482	0.000310218
Q8CJG0	AGO2	Beige fat	0.758994	0.0289755
P21570	ANG	Beige fat	0.917209	0.00133207
Q6DFX2	ANTXR2	Lung	0.779763	0.0224891
Q9Z1R3	APOM	BAT	0.824563	0.0117852
P01887	B2M	Eye	-0.718438	0.0446831
P01887	B2M	Brain	-0.748747	0.0325561
P01029	C4b	Cerebellum	-0.837585	0.00944842
P06683	C9	Bone	0.714819	0.0462888
Q9QWK4	CD5L	WAT	0.961436	0.00013926
Q9QWK4	CD5L	Beige fat	0.902101	0.00217683
Q61189	CLNS1A	Beige fat	0.730769	0.0394674
Q9QZE5	COPG1	Colon	-0.787681	0.0202795
P18242	CTSD	Colon	-0.715892	0.045809
P18242	CTSD	BAT	-0.740144	0.0357622
P18242	CTSD	Liver	-0.772252	0.0247181
P18242	CTSD	Spinal cord	-0.790329	0.019572
Q8BH64	EHD2	Colon	0.767018	0.0263489
Q8BH64	EHD2	BAT	0.709614	0.0486585
Q8CGC7	EPRS1	Beige fat	0.843682	0.00846472
Q8K1B8	FERMT3	Bladder	-0.772417	0.0246676
Q9CQM9	GLRX3	Bladder	0.744137	0.0342512
P06327	GM5629	Bladder	0.833488	0.0101485
P06327	GM5629	Thumus	0.716787	0.0454114
P13020	GSN	Colon	-0.798311	0.0175335
Q8R050	GSPT1	Bone	-0.820175	0.0126474
Q61316	HSPA4	BAT	0.878371	0.00409794
P04945	KV6AB	Liver	0.783336	0.0214744
P01843	LAC1	Beige fat	0.861356	0.00598898
P01843	LAC1	Lung	0.795406	0.0182594
P01723	LV1A	Lung	0.897221	0.00250932
P01723	LV1A	WAT	0.716832	0.0453915
P01723	LV1A	Skin	0.673731	0.0669688
Q64339	ISG15	BAT	0.743139	0.0346248
Q64339	ISG15	Cerebellum	-0.967462	8.4e-05
P05555	ITGAM	Spinal cord	-0.731914	0.0390028
P05555	ITGAM	Lung	-0.732994	0.0385678
Q61702	ITIH1	Thumus	0.820341	0.0126141
P01592	IgJ	Liver	0.876254	0.00430851
P01592	IgJ	Testis	0.873521	0.00459056
P01592	IgJ	Beige fat	0.859201	0.00626194
Q02257	JUP	Bladder	-0.791249	0.01933
Q8CG19	LTBP1	Thumus	0.896728	0.00254469
P51885	LUM	Small intestine	-0.893358	0.00279464
Q61830	MRC1	Kidney	0.768798	0.0257871
Q61830	MRC1	Skin	-0.740581	0.0355948
P13595	NCAM1	Colon	-0.835367	0.00982344
P61971	NUTF2	Spinal cord	-0.847726	0.00784964
P09103	P4HB	Spleen	-0.743578	0.0344602
Q8VHR0	PCDH18	Brain	0.806204	0.0156537
P52480	PKM	BAT	0.94546	0.000389189
P52480	PKM	Spinal cord	-0.787723	0.0202682
Q9R0E1	PLOD3	BAT	-0.882507	0.00370593
Q9R0E1	PLOD3	Bladder	-0.890292	0.00303539
Q62009	POSTN	Skin	0.748444	0.0326658
Q62009	POSTN	Bone	0.736869	0.0370312
Q8R574	PRPSAP2	BAT	0.755464	0.03018
Q8R574	PRPSAP2	Muscle	-0.77202	0.024789
Q61207	PSAP	Heart	0.919469	0.00122807
Q61207	PSAP	Spinal cord	0.910078	0.00169738
Q61207	PSAP	Liver	0.871106	0.00484934
Q61207	PSAP	Brain	0.75459	0.030483
O55234	PSMB5	Pancrea	0.77819	0.0229451
Q3TXS7	PSMD1	Bladder	-0.780866	0.0221727
Q9D0J8	PTMS	Lung	0.847674	0.00785739
Q9DCC4	PYCR3	Muscle	0.750503	0.0319241
P61028	RAB8B	Bladder	-0.791705	0.0192105
P62827	RAN	BAT	-0.738891	0.0362443
Q99JI6	RAP1B	Colon	-0.707867	0.0494698
Q99JI6	RAP1B	Bladder	-0.892124	0.00289001
P14869	RPLP0	Thumus	-0.753618	0.0308222
Q8BH69	SEPHS1	Liver	0.818269	0.0130339
P07759	SERPINA3K	Liver	0.883541	0.00361184
P07759	SERPINA3K	Bone	0.829778	0.0108101
P07759	SERPINA3K	Bladder	0.825774	0.011554
P07759	SERPINA3K	Lung	0.734263	0.0380602
Q03734	SERPINA3M	Testis	-0.817034	0.0132883
Q03734	SERPINA3M	Liver	-0.911324	0.00162936
Q03734	SERPINA3M	Small intestine	-0.967112	8.68e-05
P49182	SERPIND1	BAT	0.708047	0.0493856
O09164	SOD3	BAT	-0.734036	0.0381508
Q8VCC9	SPON1	Spleen	-0.717715	0.0450009
Q60864	STIP1	Testis	0.723165	0.042637
P82198	TGFBI	Beige fat	-0.755807	0.0300617
P82198	TGFBI	Testis	-0.779253	0.0226365
P82198	TGFBI	Liver	-0.833894	0.0100777
P82198	TGFBI	Brain	-0.864578	0.00559532
P82198	TGFBI	Skin	-0.87928	0.00400964
P82198	TGFBI	Spleen	-0.89603	0.00259519
P82198	TGFBI	Kidney	-0.907534	0.00184189
P21981	TGM2	Kidney	-0.808438	0.0151458
Q9Z1T2	THBS4	Bladder	0.729068	0.0401634
Q80YX1	TNC	Cerebellum	0.892535	0.00285803
Q80YX1	TNC	Kidney	-0.755769	0.030075

## Sheet:  S2
Table S2 Organ-resolved and aging-related proteins across tissues
Character	Meaning		BAT					Beige fat					Bladder					Bone					Brain					Cerebellum					Colon					Eye					Heart					Kidney
ORP	organ-resolved protein (defined by TS score)		ORP	DEP		Venn		ORP	DEP		Venn		ORP	DEP		Venn		ORP	DEP		Venn		ORP	DEP		Venn		ORP	DEP		Venn		ORP	DEP		Venn		ORP	DEP		Venn		ORP	DEP		Venn		ORP	DEP
DEP	differential expressed protein (aging-related)		P19096	Q9JLB0	down	Q8K370		P22599	P01864	up	Q8K449		Q8BTM8	Q922Q1	up	Q7TPR4		P10107	P97299	down	P29699		O09164	P58242	up	P08074		Q9CQD1	Q80XN0	down	P28651		Q99K01	A0A140LIF8	up	Q8VCF1		P16546	Q8BGD9	down	Q8BGQ7		Q8JZQ9	Q9R013	up	P00688		Q9JII6	Q62148
Venn	the intersection of ORP and DEP		Q5SWU9	Q9D7V9	up	Q99KI0		Q62230	P01837	up	Q9DBL9		O08638	Q8BH35	down	P45376		P40124	P30412	down	O55102		O70309	P00184	down	O54865		P62748	Q9R112	up	Q8C078		P47856	Q64471	up	Q8BZS9		Q62261	P01899	up	Q9QYB8		P99027	Q61337	up	Q9DAU1		P50285	Q80X19
up	upregualted DEP during aging		Q91V92	P43276	down	Q9QYR9		Q07797	Q99JP4	down	P03953		Q64727	O70439	up	Q91YN9		P29699	P15089	up	O35744		P63168	Q08879	down	Q9D1H9		Q3UU96	O88531	up	O35098		P32883	Q8BY89	up	Q80VA0		Q01853	Q9DCJ9	up	Q8R010		P47911	O88531	up	P61804		P51881	P11835
down	downregualted DEP during aging		Q99KI0	Q80XH2	up	Q3URE1		P03953	Q501J7	down	Q91V64		Q7TPR4	Q9CPU2	down	Q8VC31		Q9Z1Z2	Q8C6K9	up	Q8VDW0		Q8BTH8	P24270	down			Q6A065	O89023	up	Q61016		Q60967	P70207	up	P47856		O70318	P57776	down	P47739		Q8R5C5	Q5NBX1	up	Q9CYN2		Q11136	Q9NYQ2
			E9Q4Z2	P17710	up	Q3V384		Q8VCG4	Q08890	up	Q8C3B8		Q62417	Q9CZW4	up	Q9Z1R4		P05555	Q61398	down	P70372		Q9CR56	P29788	up			Q80VP0	Q8K009	down	Q64522		Q99KK2	P70704	up	Q91WG8		Q61598	Q80VJ2	down	O35381		P46978	P15947	down	Q8BRH0		P31428	Q923X4
			P38647	Q8R574	down	Q9Z1R3		P08607	Q9R0B9	down	Q02614		P37804	Q9WV54	up	Q8BPB5		P57759	Q7M742	up	Q9DC33		Q9JL56	P52624	up			Q3UHJ0	P10649	up	Q8R1S4		Q8VCF1	Q91VN1	down	Q5SF07		O08788	Q9D0M1	up	Q501J2		Q9CYN2	Q9QWR8	up	Q9QUK9		P60335	P15392
			P63038	Q8K003	down	Q8CEI1		Q9JJN5	Q8R1K4	up	Q8R121		P10649	Q9CRA7	up	Q99K41		Q8CDN6	P14847	down	Q9R118		P0CW02	Q8BPB5	down			Q3UH60	Q93092	up	Q69ZK0		Q9JIA7	Q8BL86	up	Q99K01		P70168	P63323	down	Q9R0Q6		Q3UPH1	P00329	up			Q91YR1	Q8VC28
			P13707	P14733	down	Q3UMW8		Q9R098	P51125	down	Q9DBS1		Q9DCV7	P19324	down	Q80YC5		P47791	P06683	down	Q3U0V1		Q9ER38	P14733	down			P49442	Q64345	up			Q8K1C0	Q9QXX4	up	Q6PFQ7		P10126	Q9CQC9	up	P98203		P62331	P29391	up			Q9QZD8	Q9D8Y7
			Q99MN9	Q8R1F0	down	Q9CPZ8		Q9CPQ3	Q8BNI4	up	Q9DCG9		Q3UTJ2	O70458	up	Q8CIB5		P08071	P97298	down	P97287		Q9D1H9	O08999	down			Q99JP6	Q62351	down			Q9DCJ1	Q8C8N2	up			P09405	Q9DCG6	up	P18572		P62911	P60334	down			Q8BJ64	Q60847
			Q60597	P97872	up	P52825		Q8R121	P21570	up	Q9CQV8		Q6PDN3	A6H8H2	up	P97872		P21956	Q8BY87	up	P97311		O35607	Q99LJ6	down			P11881	Q9D8C4	up			Q80VA0	Q9R069	up			Q8VEK3	Q9CQH7	down	P15116		P61804	Q9DCB8	up			P55302	P21956
			Q8BWT1	Q9WVH9	down	P47934		Q02614	P04925	up			Q9WUM4	Q60841	up	Q9QYY0		P47968	P39039	down	O70145		Q61879	P54320	down			A2A5R2	Q9CQR4	up			Q9Z2X8	O35239	up			P80313	Q99P91	up	Q4VAA2		Q8BZ36	Q9CQR4	up			P47199	Q91X17
			Q99LC5	P18242	up	P10605		Q9CQV8	Q61699	down			Q9DBR7	Q8CAS9	up	P10649		Q8R4X3	Q9CYA6	up	P97369		Q9QXZ0	P55096	down			Q7TNC9	Q9QUP5	up			Q3UMW7	Q8K0V4	down			Q8BGQ7	O70251	down	Q6IRU5		Q5XKN4	P70412	down			Q9JLJ2	Q922H2
			Q91ZA3	O88531	up	Q9R013		O54754	P01660	up			Q60605	Q99LJ6	down	Q8BFQ9		O70145	Q91ZM2	down	P33587		Q9QZQ1	Q8BZI0	down			Q91Z67	Q64282	up			Q8VCL2	Q8VE11	up			Q99LX0	Q8BMK4	down	Q9DAW9		Q8BX90	Q9D0K2	up			Q8R164	P16110
			P50544	Q00519	up	O08749		Q2VLH6	P01648	up			Q64010	Q8BX94	up	Q9DCV7		P62774	P29699	down	P97298		Q9R069	Q60771	up			P97798	Q9JHI5	up			P19001	Q9WTI7	up			P15508	P23506	up	Q5M8N0		Q9D8X2	O70311	up			Q8CG76	P47738
			P58281	P01635	up	O35459		Q8C129	Q8R2Y0	up			P97315	Q8BRG8	up	Q8BFW7		O35744	Q8BK62	down	Q91YJ2		P39447	Q9JIX0	down			Q91V36	Q07417	up			Q9DBP5	Q9Z218	up			P10630	P26231	down	Q8BH44		Q5EBG8	Q8JZV9	up			Q80W22	P82198
			Q64521	Q61285	up	Q9WUR2		P70313	Q3UGP9	up			P11688	A1L314	up	Q8CG19		Q8BTS4	Q00780	down	Q9Z1T2		Q7TMB8	Q61398	down			Q8CJ19	Q60766	up			Q8K0C9	O08917	up			O54734	Q60598	down	Q9CQI6		Q9DAM7	Q91X79	down			Q9EPL9	Q8QZR5
			Q8BMF4	Q8R1X6	down	Q921G7		Q9DBS1	Q9QZF2	up			Q9CQ19	Q9ER88	up	O08746		P11672	Q80Z71	down	Q9QZU9		P08074	P00329	down			Q61151	Q922B1	up			Q91YN5	O35074	up			Q61768	Q9D823	down	Q8BFS6		Q80UN9	Q9Z127	down			P46412	P11714
			Q9Z2I9	P09528	up	Q99M01		Q9DBL9	Q70IV5	up			Q8BFW7	Q9EPK2	up	Q8BGT6		P31725	P14483	up			Q8CGB6	P97927	down			Q80XI4	Q91X91	up			Q8CHG3	Q8BTG3	up			Q00PI9	P62751	down	P24622		Q6QD59	Q3U1J0	down			Q60866	P07091
			Q9DCD0	Q61559	down	P09528		Q91V64	Q5M8N0	down			Q9DBC7	P35459	up	Q9CQ19		P08905	Q61576	down			Q6P5H2	P07214	down			P05063	Q80YX1	down			Q05921	Q91V61	up			Q501J6	Q05A80	down	P23927		Q9CWW6	Q9CQ52	down			Q64462	P24549
			Q07417	P50429	up	Q9D172		P10810	Q9D8N0	down			Q99JR5	Q6P2K6	up	Q8BX94		Q9R118	Q78WZ7	up			A2ASQ1	Q8BMK4	down			Q8K4Q0	Q62059	up			Q8BZS9	P49817	up			P15864	P27773	down	P62696		Q3TZM9	P60824	up			P11930	P14069
			Q9Z0X1	P08121	down	Q9D6Y9		P11859	Q9DBP5	down			Q8BZF8	P42703	down	Q9ET54		O08692	Q6ZWV7	up			P40936	O35295	down			Q3UFS0	Q8BW75	up			Q9D4H2	Q9WV54	up			P46638	Q03145	up	P04344		Q60872	Q9DCN1	down			Q9Z0K8	Q9JI33
			Q9CQN1	Q62351	down	Q61133		P35279	Q9D8Z1	down			Q3URD3	P61750	up	Q8BZF8		P08103	Q9CWK8	up			Q4ACU6	Q8BHK2	down			Q64522	Q9WUL7	down			Q70FJ1	Q08460	up			Q05816	Q9DBZ5	down	Q8BGN2		Q80SY4	Q2HJ10	down			Q99KP3	P30115
			Q99KQ4	P01639	up	O35387		Q8CG16	A3KG59	up			Q08091	Q3TXS7	up	P47713		Q8R0F6	Q60716	down			P55284	Q8VHR0	down			Q8R1S4	O88668	up			Q8R088	Q8R2Y2	up			Q6PHZ2	P28658	down	Q99LD8		P84102	Q9JHQ5	down			Q9R1J0	P01878
			P35486	Q9WV54	up	Q3TBW2		Q8BQ47	P04370	up			Q99LI8	Q80SZ7	up	O35711		Q8K3K8	Q78ZA7	up			O54865	Q62059	up			Q0P5W1	Q6Q899	up			Q64430	P48774	up			Q99LD8	Q99K01	down	Q91VR5		Q922H9	Q9JM62	down			Q9Z1J3	P21619
			P51174	P21619	up	Q99N92		Q9JKK1	Q3U108	down			P68181	Q8BXQ2	up	Q91VC7		P29416	Q8BGR8	down			Q91VC4	Q8VCW8	up			Q920I9	O55042	down			Q91WG8	Q8K2G4	up			P60122	Q01149	down	Q501J6		Q9DCD6	Q3U2P1	down			Q8VCA8	Q05793
			P42125	Q9D8X1	up	Q9D0Q7		Q8K449	Q6P9N1	up			Q8K4L3	Q9CYN2	up	P68404		Q91WN1	P97371	up			P97290	P01634	up			Q99N28	E9Q555	up			Q5SF07	P13595	up			P28656	P61514	down	Q9Z1N5		O70496	P55096	down			Q8R086	Q9JHR9
			Q9DCW4	Q9CPR4	down	Q9DC71		Q1ERP8	O70152	up			O70209	P17225	up	P23298		P97369	P08226	down			P60766	P19324	down			Q9EPW0	P28667	down			Q8VCS3	Q9R1Q7	up			P14602	P11087	down	Q61656		Q9CYX7	Q9JHI5	up			P97742	P46412
			P31324	P33434	down	Q9D125		O55242	P01592	up			D3YZP9	Q62165	down	Q99P58		Q9WTX8	Q61555	down			P97434	P09528	up			Q6ZQ82	Q8R1S0	up			Q9DCM0	Q9WTR1	up			P61027	P17742	down	Q9DD18		P16254	Q08642	up			Q9CZN7	Q9Z2D6
			P51150	P01837	up	Q99N87		Q62441	P08551	up			Q3UMT1	Q7TMS5	up	P70663		P27005	Q8R050	up			Q8VDR9	Q8R1S0	up			Q8VDU5	Q8VEL9	down			Q9R1S8	P56404	up			Q9Z2U0	Q8VD75	down	P10630		Q9CPT3	O54734	up			Q6PDY2	O89053
			Q99JY0	Q9DBL9	up	P03893		P28076	Q5SYD0	up			Q9R0P5	Q99JX4	up	Q8K4L3		P59235	Q64739	down			O54931	Q7TN37	up			Q91WL8	P40630	up			Q6PFQ7	Q3ULW8	up			Q6NSR8	P62852	down	Q7TNG5		Q78HU3	P28650	up			Q91WU5	O35409
			P45952	Q03740	down	Q7TMF3		Q8CIE4	P15331	up			Q91XD2	Q8BK64	down	Q921Z5		P60605	P19324	down			Q8C650	P59108	up			O35098	Q64339	up			A2AI08	O55192	up			Q9JLB0	P97351	down	Q05816		Q9D115	P13808	down			Q8JZV7	Q5YD48
			Q9D1G1	P33622	down	Q9DC69		Q3UDW8	Q8R087	down			Q9ET54	P63073	down	Q922F4		Q61093	Q9CU62	up			Q99JW4	P04370	up			Q6P4T0	P85094	up			Q99JW5	Q8C0C0	down			Q9WV02	Q501J2	up	Q9WVH9		Q8VDI9	P11152	down			Q3UNZ8	Q8CAK3
			P12382	Q99PL5	down	Q9CQH3		Q91WE4	Q9D0G0	down			Q08879	P47713	up	Q99KD5		O88947	Q99JT2	up			Q8VC70	P28293	up			O88532	Q99JF5	down			Q8BU11	P61264	up			P51855	Q60854	up	Q8K274		P42867	Q8VHQ9	up			Q69Z37	P50427
			Q8BIJ6	P43275	down	Q9CR61		Q8BPE4	P23249	down			P70663	Q80T32	down	Q8BFR6		Q69ZZ6	P26041	up			O89103	P02469	down			Q0KL02	Q5M8N4	up			P43136	Q8R191	up			O35381	Q64691	down	P23242		Q8VDB2	O35405	up			Q9EQ06	Q60854
			Q9Z2I0	Q8BZS9	up	Q9DCT2		Q8C3B8	Q05512	down			Q925B0	Q8BYZ7	up			P10404	Q8VCT4	up			Q9R1Z8	P23708	down			P70175	P42225	up			Q99KR8	Q9D198	down			Q9DCL9	Q9ER35	up	P63094		E9PVA8	P43137	down			Q8CAK1	P99029
			Q8BH95	Q3ZN08	up	P52503		Q9DCG9	O35409	up			Q9CYL5	Q9D3B1	up			Q9ERL7	Q60715	down			Q61789	Q62188	down			Q80UP3	Q9D7V9	up			Q9JJ06	O35386	down			P15532	O70400	down	P51855		Q9JKR6	Q8BHD7	up			O35465	Q3TBD2
			Q99L13	Q3UNX5	up	Q91YT0		D3Z2R5	Q99JT1	down			Q9JK92	Q9CR64	up			Q8VDV3	O54879	up			Q80ZJ1	P03995	up			P56564	Q8BWU8	up				Q8K4X7	up			Q91V61	P63094	up	P24472		Q78PY7	O88312	down			Q60648	P41731
			P09528	P18872	up	Q9D1X0		Q8VE96	Q9D1P4	down			P46938	Q8BGB2	up			O55102	P35174	up			Q8VHK1	P01660	up			Q69ZK0	P17156	up				Q78JW9	down			P26638	P62900	down	P51859		Q9Z1Q9	Q8VCR2	up			Q7TNG8	E9Q5K4
			Q9D6R2	P24638	up	Q60597		Q9CXP8	Q920L1	up			Q921Z5	Q6P5F9	up			Q9QY93	P62806	up			Q68FE6	Q8VEE1	down			A2A8U2	Q9JLJ2	up				Q3U7R1	up			Q9QUM9	P07091	up	P09602		Q61753	Q8R0F8	up			Q9CQI7	Q99MZ7
			O35459	Q9CY58	down	Q9Z2V4		Q9CQN6	Q9JKF7	down			Q3UHI4	Q8BFU3	down			Q8VBV3	Q6PDQ2	up			Q91W92	P43276	down			P97393	Q8K440	down				Q8CI94	up			O70435	Q9DAK9	down	Q9Z130		Q9D8E6	Q8BL03	up			Q8C025	Q60710
			Q14DH7	P01631	up	Q8BSF4		Q9D7M8	Q66JS6	down			Q9D0I6	Q9WTN0	up			P63139	P58022	down			Q4PZA2	P30561	down			P59114	Q8K4Z0	up				O54941	down			O55201	Q8K1H1	down	Q8VEK3		Q91WQ3	Q3V3R4	down			Q8VDK1	Q04857
			Q9CZU6	P21460	down	Q14C51		Q4FK66	Q8VDQ8	up			P70271	Q6XUX1	up			Q8VED2	P47962	up			Q3UH68	Q640N1	up			Q8C078	Q3UMY5	down				P01864	up			Q9Z1N5	P08003	down	P14602		Q8BMJ2	Q9Z2A7	up			Q9WUZ9	P06330
			Q9D9V3	Q80X95	up	Q9EPB5			Q8R3Q6	down			Q80YS6	Q3TL44	up			Q91YD3	Q923E4	up			P34152	Q9QUP5	up			P62069	Q9Z1L5	down				Q91XE8	up			P61089	Q63844	up	Q9Z1X4		Q61024	Q920E5	down			O55060	Q920Q8
			P10605	O89023	up	Q8C0K5			Q8C398	up			O08746	Q9D2C7	up			Q62193	Q9QYI6	down			Q8BKG3	P60202	up			P97772	Q8R4S0	down				Q91YH5	up			Q8BP92	Q9QXS6	down	Q9QYH6		Q8QZY1	Q9QUK9	down			Q922H2	P39749
			Q61425	P12791	up	Q5SWT3			O08532	up			Q8BVA4	Q9WV32	up			P33215	Q3V1T4	down			Q9CWP6	O70138	up			P28651	Q8BVW0	up				Q61142	down			Q8CHH9	Q8BH44	up	P28667		Q922Q8	P40936	up			A2A8Z1	Q9CX80
			Q99J47	P29391	up	D3Z7Q2			P01639	up			Q6PEE2	O70310	up			Q9D211	P34928	down			O88792	O88531	up			Q9CRB0	Q9R233	up				Q60634	up			P99026	Q99KY4	down	Q8VI63		P62702	P21619	up			Q9CQA1	P58137
			Q62264	P10605	up	Q91ZE0			P97493	down			Q8BX94	P70295	up			Q810A3	Q7TT18	down			P15306	P47713	up			P16054	P58044	down				O55026	up			P18572	O88322	down	Q8C854		P62754	Q8K2I4	up			Q91XE4	P08122
			Q8QZS1	Q9QYR9	up	Q8VE95			Q91V80	up			Q3UPL5	Q5SUE8	down			Q9Z255	Q99J36	up			Q80UW5	P01637	up			Q69ZH9	P01872	up				Q9D1E8	up			O70194	Q9D7G0	up	P28656		P35979	Q99PI4	down			O08585	Q6PDN3
			Q9DC61	Q9R0E1	down				Q5F2E7	down			Q91VC7	Q9CXV9	up			Q00612	P18653	up			Q8BXK9	E9Q9W4	down			Q9ERR1	Q01063	down				P55271	down			Q9CQW1	Q9CYH5	up	P09405		P63276	P56695	down			Q8R0F8	P06684
			Q9QYR9	Q3TCJ8	up				Q9CYK1	down			P23298	Q3V1T4	down			F6ZDS4	Q03350	down			A6X8Z5	P29391	up			Q5IRJ6	P51880	down				Q921K8	up			Q8BFY9	Q9CZX8	down	Q62433		P62242	Q9QYH6	down			P58137	Q8BK62
			Q78IK4	P01633	up				P61458	up			Q8BFQ9	Q9Z247	down			P23492	P28301	down			Q8BHY3	Q9ESM3	up			Q8C7D2	P08226	up				Q8BYY4	up			Q3UEB3	P34914	up	Q9CQZ6		Q9WUA2	Q9QYF1	up			P98197	Q61830
			Q925I1	O08807	down				O70310	down			B8JK39	Q9ER00	up			Q3U0V1	O54775	down			P20444	Q9Z2G9	up			Q3TLI0	Q9ER38	up				Q99P72	up			Q8BFS6	P32507	down	Q99K48		Q8BML9	Q5BKQ4	down			Q61733	Q6P3D0
			Q9D2G2	Q9DCT5	down				Q8CAK1	down			Q91X43	Q9D727	down			O89053	P06330	up			Q5DTX6	P01864	up			P28652	Q60854	up				P83877	down			Q9CQE8	O35486	down	Q6NSR8		P50580	Q8BLF1	up			P70349	Q61233
			O70503	Q9QWR8	up				P70677	down			P47226	Q8K1B8	up			P68510	Q9CQK7	up			Q8K012	O35988	down			P97427	Q64442	up				Q60766	up			Q8R016	Q9ERZ6	up	Q9DCJ9		P63325	P56873	down			Q8R313	P0DOV1
			Q921S7	Q61112	down				E9Q557	up			O35711	Q99P58	up			Q9D6Y7	P62702	up			Q80WQ6	P43275	down			O88643	Q3UPF5	up				P0CW02	up			Q9DAW9	P14602	down	Q8BVU5		P47962	Q78JW9	down			P48428	P06683
			Q9CQ62	Q8K4P0	down				Q91XC8	down			Q8BFR6	P15089	up			Q8VIJ6	Q61245	down			Q62074	Q9DBP0	down			P60469	P62960	down				Q9JKZ2	up			O09131	Q62376	down	Q9EQQ9		Q8BMA6	Q7TNG8	up			Q9JJW0	Q80YX1
			Q91WD5	P50172	up				Q9JHQ5	down			Q91YN9	P19536	down			P24547	Q8R1Q3	up			Q5FWI3	P82198	up			Q8BXK8	P16332	up				P01867	up			Q922Y1	P62911	down	Q505D7		Q05D44	Q8BWR2	up			O35657	P57016
			P59017	Q61581	down				Q5RJG1	down			Q8BJL1	Q9QZN4	up			Q9D2V7	Q8C0D0	down			P12023	Q9CWU4	down			Q6IR34	Q8C5H8	up				Q91ZN5	up			D3YXK2	Q62465	up	Q61644		P24369	P70695	up			Q8BYL4	Q99PU5
			O35857	Q3UMW8	up				P62073	down			E9Q0S6	P97814	up			Q91VC3	Q6ZWN5	up			Q9EPT5	Q9CZR2	down			P28028	Q9JI39	up				Q6DVA0	up			P51859	P97391	up	Q9DCL9		Q8BKE6	Q60829	up			Q6PGB6	Q00519
			Q2TPA8	Q60575	down				P08553	up			P31001	O88207	down			Q99020	Q6PDM2	up			Q9Z0J1	O54865	down			Q8BSS9	Q8CHW4	up				Q8R409	down			P56812	P28656	down	Q9JLB0		Q9Z0N1	P05208	down			Q8K2I4	Q64669
			Q3UJU9	Q8C3I8	down				Q9DAZ9	down			Q6PDH0	B0V2N1	down			P97298	Q9CQ22	up			Q9R0M4	Q78HU3	down			Q3UHB1	O88508	down				O08599	up			Q8R366	Q64674	down	Q99LX0		P35276	Q62446	up			Q5U5V2	Q99K67
			Q99M87	P23198	down				P33267	up			Q922F4	Q8VC70	down			P70372	Q9WTI7	up			P13808	Q9D174	up			Q80U28	O70370	up				Q9CWU6	up			P63001	O09172	up	P23506		Q9WVE8	O89023	up			Q8JZV9	Q80SY3
			Q3URE1	O70258	up				B5X0G2	down			P09055	Q9R0N6	up			Q80U93	P63101	up			Q99JP4	P01837	up			Q9EP53	Q9R013	up				Q9JJT9	down			P70122	Q62433	down	P56812		Q8K268	Q91WG0	down			Q5XJY4	P28653
			Q60823	O35664	down				Q9ES97	up			Q8BFZ3	Q9D8C2	up			P12265	Q9R1S8	up			Q63ZW7	O88322	down			Q3UYC0	Q91Z49	down				Q61069	down			Q9R1P0	Q8BFS6	up	Q9CYR6		P14148	Q8R059	down			Q7TMS5	P01637
			Q9DAM5	P01867	up				P21447	up			P45376	O35638	up			O09159	P12367	up			Q8BGS1	Q9WVH9	down			Q8CGC4	P70174	up				Q8BH64	up			Q3THG9	P08905	up	Q9DAK9		P35980	Q9WV54	up			S4R2K0	P14483
			P56391	O54998	down				Q8BUD0	up			Q8CIB5	Q3U9G9	up			P29533	Q04750	up			P05532	Q9D2U9	down			Q8BLK9	Q920A7	down				Q99MQ4	up			Q9CQI6	Q66JS6	down	P17742		Q6ZWV3	Q99PS0	up			Q9JJG0	O08692
			Q9Z2Z6	Q99J95	down				P56812	down			Q99K41	Q6X893	up			Q3TRM8	Q62188	down			Q9JK83	Q9ERL9	down			P00397	Q9D1M4	down				Q148V7	up			Q8BJU0	P48036	up	O08709		P45878	Q8C460	up			Q8C4V1	Q9D8I1
			Q8K1R3	Q9CR00	down				Q7TSC1	down			Q8BX02	Q6ZQL4	up			P22907	Q62192	up			Q921I6	P16460	up			Q8BXV2	P56389	up				Q9JIZ9	up			P56546	P62855	down	P05132		P00688	Q99LS3	down			O35386	P97821
			Q8C3X2	Q6P9K8	up				O89051	up			Q8BPB5	G5E8K5	down			Q1HFZ0	Q61553	down			Q80XC3	Q8R1F1	down			Q68FD5	Q91V16	up				Q9Z1E4	up			Q64012	Q60766	up	Q9CWV6		Q9DC51	Q9WUR9	up			Q9Z0M5	P01872
			P70404	P82347	up				P61939	up			Q61235	Q8CG50	up			Q8R326	P34022	up			Q60809	Q99KX1	up			Q6PIE5	P01029	up				P10833	up			P56959	P26638	down	Q9D0M1		Q8CCJ3	P50136	up			Q9WV96	P70158
			Q9D517	O35640	down				P0DJE0	up			Q70IV5	Q3TFQ1	up			Q9QYJ3	P18528	up				Q91X43	down			Q9D6F9	P16110	up				Q8BSZ2	up			Q8C854	Q61597	down	O70435		P62301	Q8R3E3	down			Q9DCG6	Q80SU6
			Q8VDQ1	Q8C7V8	down				P62880	up			Q8R361	Q62159	up			P17918	Q9WVH9	down				P08121	down			O35643	Q0VBU9	down				O89051	up			Q9Z130	Q03740	down	Q9R1P0		P14576	Q99K67	up			Q9D1Q4	P20152
			Q3UQ84	Q9D0S9	up				Q6NVG1	down			Q99KD5	Q9CQC6	up			Q9WVQ5	Q8CGF7	up				O88593	up			P50396	Q9R0H0	down				Q9DCU9	up			O55106	O09167	down	Q9QUM9		P62751	Q8R0W0	up			Q9CZG3	Q3UW53
			Q9CR61	Q9CQ91	up				Q9JJG0	up			P97872	Q9R088	up			Q9JLV6	Q3U0K8	up				O70362	down			O08553	Q99K67	up				P50153	up			P62320	P97429	up	Q9Z2U0		Q922H4	Q60634	up			Q80SZ7	Q9Z2V4
			Q91VA6	P47738	up				P11032	down			P97447	Q4VGL6	down			Q8C6G8	P31750	up				Q9CQ20	down			Q04447	Q8BY89	up				P63002	down			Q9WVH9	O35639	up	Q9R1P1		P97461	Q5HZI1	down			Q99N96	P04441
			P00405	O08583	down				P84750	up			Q6SKR2	Q3TIR3	up			P48025	P01636	up				Q3U5C8	down			P62880	Q9Z306	up				Q61738	up			P62082	Q9ET01	up	P99026		Q8VDL4	Q3TC72	up			Q8CJ61	Q9WVP1
			Q9QZH6	P62627	down				Q6URW6	up			Q921U8	P62715	down			P14106	P37040	up				Q8BHL8	up			P46460	Q99PG2	down				Q9DBS1	up			Q9DCJ9	P29341	down	Q60692		Q9Z2G6	P28652	up			P58466	Q9WV54
			P85094	O55023	down				Q8R3Q0	up			Q62219	Q8CI95	down			P51163	P62281	up				Q5SSZ5	down			E9Q912	P06151	down				P60202	up			Q9DCC4	Q9CQR2	down	P53612		Q9CPR4	Q9DAU1	down			Q9D8P4	Q8VHG0
			Q9CQ40	O35206	down				Q7TS68	up			Q3TJD7	Q8BLI0	up			Q6P1H6	Q99J45	up				Q8R2S8	up			Q99MI1	Q9JHK5	up				Q99PN3	up			Q9EPB4	Q9R060	down	Q61550		Q9CR57	Q9D6Y7	up			Q61160	P28076
			Q8CJG0	Q9R013	up				Q64471	up			O70258	Q9QZ08	up			Q9D287	Q02853	down				Q6ZQH8	up			Q4KMM3	O35955	up				Q8BX70	up			Q60749	P28654	down	P54728		P62270	Q9CR35	down			Q9D0L4	Q3U9N9
			Q9D0M3	O35929	down				P01872	up			Q9Z1R4	Q8K2C9	up			P16675	Q8BGE6	up				Q7TN79	down			Q60790	P01899	up				Q9Z2N8	down			Q8BWR2	Q91VR5	down	Q9WV02		P61358	Q80WW9	down			Q3UYI5	Q99K41
			Q9JLT4	Q9Z2V4	up				Q9CR98	down			Q9EQ80	Q6PEE3	up			P09242	Q99LJ6	down				Q6PGH0	down			Q6ZPE2	A2ANU3	down				Q3V1L4	up			O54946	Q9Z223	down	Q8VE37		Q8BJW6	Q9D8X1	up			Q8CIH9	Q5SWP3
			Q6P6M7	Q3UN02	up				O88428	up			Q62523	Q60680	up			P59708	Q8R2H9	down				P0DOV1	up			Q02357	P24452	up				Q9Z109	up			Q9ES74	P98083	down	P82343		Q9Z110	Q91VU0	down			Q7TMW6	Q3ULW8
			Q8BMS4	Q78JN3	up				P19246	up			Q8CG19	Q8R5A6	up			Q8R0A0	Q99M87	down				P50405	down			P84091	P62071	down				Q9ERV1	down			P43275	P97864	down	Q9JJC6		Q99L45	P16460	up			Q9QZB9	Q9WVH9
			Q9CXW2	Q9JM52	down				P10922	up			P47713	P63001	up			P98086	P33622	down				P56528	down			P63328	O54754	up				P54763	up			Q99KP6	Q4VAA2	down	P97351		B7ZMP1	P56716	down			Q8CHK3	Q9DBN5
			P56380	O09164	up				Q80WJ7	down			P70451	P63094	up			Q3U319	P08121	down				P14602	down			Q9QYR6	Q60967	down				P08101	up			Q6ZPJ3	P05063	down	P62082		Q9DBG7	P07146	down			Q62179	Q8C0Z1
			Q9DAT5	P27661	down				Q8JZQ5	up			Q8BPM2	O88351	up			Q91YJ2	Q3UPH1	down				Q99JP0	down			P42859	Q9CRA7	up				P05533	up			Q6IRU5	P47856	up	Q9CQE8		Q9D1R9	Q9CXS4	up			Q80WT5	O54909
			Q8BWM0	Q9JK53	up				Q6IME9	up			Q6GU68	Q9CWP6	up			Q9D1K2	Q7TQ62	up				Q0P557	up			Q8C0E2	Q8BGJ9	down				P18572	up			Q00915	Q9CPR4	down	P07091		Q9DB25	Q8BGD8	down			Q8BM88	P19157
			Q8BUE4	O09043	up				P51642	up			O54784	A2RSJ4	up			P07742	Q3UL36	up				Q9D1P2	down			Q9JLV5	Q9WU84	up				O70566	up			Q9CR86	Q64345	up	P14069		Q3TJZ6	P97821	up			Q8BH48	Q64471
			O70305	Q9Z0J0	up				Q8VDT9	down			P97314	Q6ZQM8	up			P52432	O88384	up				P07091	up			A2AGT5	P52760	up				Q62241	down			Q501J2	P01887	up	D3YXK2		Q8C0C7	Q8BMK4	down			Q9ESW8	Q9D2R0
			O08739	Q99LY9	up				Q9EQF6	up			Q80YC5	Q8BNW9	up			Q924K8	O35465	up				P21619	up			E9Q8I9	P70691	up				Q9JJX6	up			Q8BVU5	Q9QUM9	up	O55128		P41105	P31428	up			Q99J23	Q9ESB3
			Q3TC72	Q6ZWZ2	down				Q9CRC3	down			P68404	Q8CD10	up			Q9D1L9	Q8CCF0	up				Q6P9R4	down			Q9R1T4	O35098	down				Q9EQU5	down			Q9D0R8	P51180	up	P26638		Q8C0D5	Q8VCT4	up			Q8K3F7	Q9JK53
			Q9JIK9	Q6ZPE2	down				Q921X9	down			Q9QYY0	Q61475	up			Q9QZU9	O08663	up				Q8VCI0	up			Q3U0M1	P50427	up				Q8BTY2	up			P50429	Q7TSH2	up	Q9JKD3		Q8BTZ7	P21614	up			Q9D187	Q91WL5
			Q9JKF7	Q9CQ75	up				P01867	up			Q3TB82	Q8C0L8	up			P62305	P15806	down				Q3USZ8	down			Q99104	P52293	down				Q80TL4	up			P83887	Q9D1G2	down	Q91V61		Q9WUQ2	Q64261	down			Q8CFJ7	P11930
			Q9CQN7	Q8BT51	down				Q8BUR4	up			Q03173	Q921L3	up			Q9CQ71	Q00493	down				Q8K4Q8	down			E9Q6P5	Q9DCT5	down				Q9D379	up			Q62186	Q8BMJ7	up	O88520		Q8C754	Q99KS6	up			Q8R3K3	P13597
			Q60936	Q64152	down				Q62226	up			Q6P6L0	Q9Z1S8	down			D3Z6Q9	Q78JW9	down				P54869	up			P17183	O09131	up				Q3UND0	down			P23927	P97355	up	Q9R0P4		Q9CXI5	Q9CXY9	down			G5E8K5	Q9DC50
			Q5SWT3	Q9JIX0	down				P97468	down			Q8BGT6	Q9DBH5	up			Q8CG48	P43025	down				Q8R4S0	down			O35551	Q9DBB8	up				Q99K48	down			Q9D0M1	Q8BW75	up	P97355		Q99LM2	Q5SSF7	up			O55137	P21958
			Q80YD1	Q8BKY8	up				Q8R3U1	up			Q8VC31	Q9JIZ9	up			Q80UW8	P63166	up				P62069	down			Q80SW1	Q8BK26	up				Q80ZJ1	up			P82343	Q05816	down	Q80VJ2		Q8R1X6	Q5I012	down			Q8CFA2	P24270
			Q9DCU6	Q8VDC1	down				Q8C156	up			Q99P58	Q9WU60	up			P49717	P06327	up				Q80V42	down			Q8CGY8	Q9ESM3	up				P61290	down			Q99J36	Q9D8N0	down	Q8VE97		P62267	O08917	up			Q64516	O54824
			Q9EPB5	P18608	down				P01633	up			O08688	Q9CY58	down			Q7TNE3	Q78XR0	up				P97816	down			P18872	Q148W8	up				P46096	up			O88983	Q9CPY7	up	Q62186		P61255	Q9CRB0	down			Q6DID3	Q61153
			Q9D023	Q9JHU9	down				Q80Y81	down			Q6P5C5	Q64512	up			Q9D9B4	Q99P91	up				Q9QYH6	down			Q8BMG7	Q9QXV1	down				Q99JT2	down			Q80X41	Q05186	down	Q9Z172		Q91W34	O55126	up			Q924W7	P12658
			Q3ULF4	Q01149	down				Q9WVA2	down			Q8R0K9	P35486	down			P33587	Q99MQ4	up				Q4FZG9	down			Q9JM96	Q80TD3	up				Q9QWR8	up			P97823	O55142	down	O55201		Q8BU33	O08691	down			Q9DBN4	Q8C0I1
			P52623	Q9CQ22	up				O70209	up			P51569	Q9DC51	up			P97287	Q62009	down				Q99MN9	up			Q6PHN9	Q9DBY5	down				Q80U04	down			Q9DAK9	P82343	up	Q8CCT4		O08582	P01864	up			B1AVY7	Q9JLV1
			Q8R1S0	Q9D1Q6	down				Q03963	down				Q8BSF4	up			Q9R060	O35648	up				Q91YD9	down			Q6ZWR6	Q9EQ20	up				Q9ER71	up			P08030	Q9JJC6	down	Q8K003		P83882	O89086	up			Q8BGR2	Q3UNX5
			O88441	Q922F4	down				Q6ZWR6	up				Q78JE5	up			Q9CRA9	P49138	up				Q91YY4	up			Q8BHL5	P97371	up				Q3UHK1	up			P50096	Q60865	down	Q8BK08		P60867	P30280	down			P58064	Q9D939
			Q99N87	P56395	up				Q9QWK4	up				P0DMN7	down			Q9Z0H3	Q8BIJ7	up				Q61096	up			O08599	Q9D6N1	up				Q62442	up			Q8VE62	Q80XI3	down	Q9CQE2		P32233	Q9D8L5	up			P58059	Q9D8X1
			Q61387	P61939	up				P04104	up				Q6A026	up			Q9Z1T2	O54998	down				Q8BTY2	down			Q8CH72	E9PZ19	down				Q69Z37	up			Q8R001	O88447	down	P62257		P19253	Q9Z0R9	down			Q60928	Q8R5M8
			Q9D273	Q8BQU3	up				P01843	up				Q8CC35	up			Q9WV03	Q9Z175	down				Q64261	down			Q8CFI0	P01864	up				Q9D1I2	up			Q8CJ40	Q9D8Y0	down	Q6ZPJ3		Q9JJI8	Q9CQW2	up			P97808	Q8BMD8
			Q3V384	Q9DCT2	up				Q3U284	up				Q62421	down			P97311	Q8C4B4	down				Q61207	up			Q64487	Q9Z0M5	up				P29341	down			Q8K274	Q62418	down	Q922Y1		Q5U3K5	Q8C1A5	down			P62876	P28063
			B1AR13	Q8BGJ9	down				A2ATU0	up				Q920P5	down			Q9JL16	Q8K4I3	up				P45377	up			Q9Z2H5	Q3TW96	up				Q61686	down			Q8R480	P43276	down	Q62465		Q99K23	Q8QZR5	up			Q6P1E1	Q91YE8
			Q9D8B4	P10630	down				Q8N9S3	down				P17427	up			Q8VCP8	P28828	down				Q3TRM8	up			Q9WV34	P29452	up				Q9D023	up			Q8BH44	Q9CPZ8	up	Q9ERU3		Q2HXL6	P70419	down			Q9DC37	Q61599
			Q9CR24	Q91ZE0	up				Q8BIV3	up				Q02257	up			Q8R5A3	Q3UHC2	up				P17897	down			Q8BIW1	P60824	up				Q61016	up			Q9WUD8	E9Q7G0	down			P45700	P58044	down			Q9D2R8	P01723
			Q9CQF0	P55772	up				P27546	down				Q8R1X6	down			O89050	Q01149	down				Q99NB1	up			Q8VEH5	Q8R366	up				Q8K3C3	down			Q8BGB7	Q8BTZ7	up			Q8K224	Q61581	down			P57016	P26041
			Q60649	Q9Z1R3	down				Q91V64	up				O08832	up			P33611	Q3UND0	up				Q3LAC4	down			Q9JM52	Q9WV54	up				Q6ZPI3	down			Q505B7	P14824	up			Q8CHW4	Q14DH7	down			Q9CZD5	P24452
			Q9JK42	Q9Z1R4	up				P48428	down				E9Q735	up			Q3UZA1	P12246	down				Q9DCE9	up			P63011	O08749	up				Q9D7H3	up			P62257	A2AJL3	up			Q9CPT4	Q8VE73	down			Q99N85	B1AVD1
			Q8K2C8	P25799	down				Q8C522	up				P61939	up			Q8VDW0	O35326	up				Q9DAK3	up			Q8CCN5	Q8CJ67	down				E9Q236	up			Q8BMZ5	P46735	up			Q8BMP6	P51175	down			P41731	P27005
			Q8JZN7	Q80X19	down				Q9JIF7	down				P61028	up			Q60973	Q80TY0	up				Q9DBZ1	down			Q8R349	Q921E6	down				Q64321	down			Q9EPL2	P47964	down			Q60760	Q9WVH9	down			P24270	P31001
			Q9EQI8	A2AJI0	down				E9PXF8	up				Q9Z2H7	up			P53564	Q9QZ85	up				O35744	up			P58854	Q8BWT1	up				Q9R0A1	up			Q80W47	O08709	up			Q8BRH0	Q9D154	up			Q9R0H0	O70433
			Q8VD26	P09602	down				Q05921	up				O35206	down			Q9DC33	Q9JHH9	down				P41245	up			P97300	Q6PEB6	down				Q62273	up			Q8VE97	Q9CQH3	up			Q9D8S4	P07742	up			P28271	Q7TNE1
			Q8BJZ4	P20152	up				Q8BGZ7	up				B1AY13	up			Q60780	P11087	down				P57787	up			P35288	P26645	down				Q8BGR8	down			P17095	O08529	up			Q9CQE7	P51910	up			O88844	Q6IRU2
			Q8VE95	Q9EQC1	up				P08101	up				Q8K2V6	up			Q8VBT6	Q05816	up				Q8R3N1	down			D3Z7P3	Q9D8X1	up				Q9D620	down			Q9Z172	Q01768	up			P61620	Q99JR5	up			Q9DBM2	Q05860
			Q9CQ06	Q64462	up				B9EJ80	up				Q9ESE1	up			Q9CWG9	Q80X41	up				Q8VD58	up			Q8K0T0	O08709	up				Q8CHY6	down			Q61084	O70435	up			P51410	Q9CR64	down			Q8VDN2	Q3UPF5
			Q9D1H6	Q80YV4	down				Q9QY36	down				Q8BRT1	up			Q8BGB5	Q9JLI7	up				Q9QXF8	up			P59481	P25233	down				P28650	up			O55128	P62267	down			Q61749	O70370	up			Q80XL6	Q8JZK9
			Q8BU88	O55125	up				Q60866	up				P06327	up			Q8K209	P01837	up				Q8R367	down			Q63739	Q91V64	up				A2ALK8	up			Q9CPS6	P62996	down			Q61712	Q9CRY7	up			P35505	Q61001
			Q924L1	C0HKG5	up				Q62446	down				Q61555	down				P62717	up				Q5DTT3	down			Q6GQS1	P22315	up				Q02788	up			Q9JIG8	P28667	down			O88630	Q8BM72	down			P42208	Q00612
			Q9WTQ8	P01723	up				P20917	up				Q9CY27	up				Q9Z1F9	up				P06837	down			Q63810	Q80WM5	up				Q91W89	up			Q91VH6	Q99LX0	up			Q9JMG1	Q6P3A8	up			O08756	Q8CC35
			Q99N94	Q3TYS2	up				Q8BZ98	up				P00493	up				P84750	up				Q6NY15	up			Q99MB7	Q62132	down				P49452	down			Q80X80	Q8VEK3	down			P63073	Q4FZC9	up			Q64FW2	Q8R3I2
			Q9DC71	Q5U430	down				Q9CY28	down				Q11136	down				P28654	up				Q99L60	down			Q925N0	Q9CXP8	up				Q04857	up			Q8BR90	P97298	down			Q4PJX1	Q9CQU5	down			Q9QXY6	Q3TJD7
			A2APY7	Q8R146	down				Q3UN02	up				P08752	up				P12970	up				Q91WJ7	down			Q99KW9	Q9JM14	down				Q9QXP6	down			Q9QYH6	Q80X19	down			Q9D8S3	Q504N0	down			Q3UMF0	Q9QYG0
			O55229	Q3UQA7	down				Q9R020	down				Q8VCI5	down				Q9QUK4	up				P28651	down			P60487	O35459	up				Q69ZN7	up			P62696	Q9CQE8	down			O55142	Q8K157	up			Q61543	Q8R1S4
			Q99N95	P30412	down				P23927	up				Q5DTT3	up				P53690	down				Q8BHT6	down			Q5SSL4	Q64669	up				Q8CHP6	up			P24622	Q8VHN8	up			Q9QUK9	O35382	down			Q91V76	O08601
			Q9D773	P53566	down				O88507	up				Q9D7E4	down				Q9Z247	down				P08071	up			Q3V3Q7	O70309	up				P06802	up			P30681	D3Z4S3	down			Q99LC8	P42669	up			Q9R0P3	O35744
			Q8R238	Q9CQL4	up				Q9JK53	up				Q8BFY9	up				Q7TMC8	down				Q99JR5	up			Q8CHC4	Q8CG03	down				P47212	down			P07091	Q6ZPJ3	down			Q80X73	Q8VEL0	up			Q9ESE1	P29788
			Q8BK03	Q60675	down				Q80XI3	down				Q91YQ5	up				P11589	down				Q9Z0F8	down			Q3UDP0	Q6PAQ4	down				Q9JME5	up			P53612	Q9CQU0	down			Q9D1F4	Q64464	up			P35293	Q91XD4
			Q9CPR5	Q9CQB2	up				Q62419	down				Q8VCX5	up				Q9EPK2	up				A0A1L1SUL6	up			O35954	Q8CGB6	up				Q8BFW6	up			Q9Z2R6	P08113	down			Q9D8V7	P01837	up			Q8BVE3	O35206
			Q9D1B9	Q7TSG2	down				Q80ZS3	down				P15626	up				O08859	down				P09671	up			Q61016	Q9CQI6	up				Q9Z138	up			Q9D0M5	Q9CQW2	up			Q8BM55	P09528	up			Q99KK9	Q8VCI0
			Q8C6I2	P84099	down				Q8CI95	up				P01867	up				Q76N33	down				Q91V12	down			Q8R0S2	Q80WV3	down				Q99JX1	down			Q9ERU3	Q9CQ65	up			Q8BGF6	Q9DCX8	up			Q9Z1G3	Q6P6J0
			Q5SSK3	P97351	down				Q8C142	down				Q91VC4	up				P01872	up				Q9WV34	down			Q8C0D4	Q8VHX6	up				Q9CYS6	up			O88455	Q60928	down			Q9D958	P97822	up			Q91VM9	Q8R519
			Q8CCM6	P01864	up				Q61133	up				Q6PGF7	up				Q91YJ2	down				P05480	down			Q7SIG6	Q9D2R0	down				Q9Z1G4	up			O88520	Q8BR92	down			P47964	Q9Z0J0	up			Q3TLP5	Q8BYH7
			O35435	P06330	up				Q61576	down				P58021	up				Q63943	down				Q91V16	up			Q80WG5	Q60994	up				P52875	up			Q9R0P9	A3KG59	up			Q8BXA5	Q9Z351	down			Q60575	Q9R118
			Q8BGA9	Q8BK30	up				Q9WUD1	up				P07214	down				Q7SIG6	down				F6XLV1	up			Q6PAL8	P27573	up				Q9WVH9	down			P09602	Q921N7	up			Q6A009	Q9DD02	down			P47802	Q5DTZ0
			Q9D1I2	Q9Z210	up				P97872	up				Q3TDN2	up				O70433	down				P55264	down			Q9R1Q9	Q9D162	down				Q91V57	up			Q9R0P4	Q9JHK5	up			Q9QZI9	P46718	down			Q9DC50	P01901
			Q9CR76	Q8K2I3	up				Q9DBX3	up				Q8BHX1	down				P01633	up				Q8CIB5	down			Q9EPN1	P11835	up				Q923T9	up			Q8BHT6	P70441	down			Q922Q4	Q5SWT3	up			Q8C0I1	Q03740
			Q921L3	Q8JZM7	down				Q64669	up				Q8BVE3	up				Q8K449	up				Q5SF07	down			Q8BGW1	Q8VCW8	up				P35441	up			Q61550	Q8BGS2	down			P49962	P0DPE0	down			Q91WT8	Q8BK67
			Q9CY73	P97300	down				O55103	up				Q3U2V3	up				P08556	up				Q4VAA2	down			Q8R570	P20060	up				O55222	up			P28667	P01864	up			Q9DAU1	Q8BJU0	down			Q9D880	Q9QXW9
			Q8CI78	A2ALU4	up				P53566	up				P42859	up				P59325	up				P70324	down			Q9CR95	Q91ZF0	up				P11928	up			Q80VJ2	Q8C166	up			Q7TSE6	Q9DAZ9	down			O35598	P30275
			Q3URS9	Q9D7G0	down				Q8CJ96	down				P33622	down				P01637	up				P70445	down			Q00558	Q7TNR6	down				Q9D7W5	down			P18608	P61255	down			Q8K363	Q9D939	up			Q811U4	Q99MS3
			Q8JZU0	P63028	down				P39061	up				Q99J83	up				Q9R0E2	down				O88207	down			Q9R1C6	Q9Z2P8	up				Q64518	up			Q9CQZ1	Q8VIJ6	down			P62843	Q8VD00	up			Q60676	P36371
			Q8VE38	Q9WV02	down				Q8BZW8	up				Q80Y86	up				Q9JHW9	down				Q8C0T1	down			C0HK80	P97429	up				Q80VJ3	down			Q8BYK4	Q91YI0	up			Q9R020	Q61292	up			Q9DB26	P06795
			Q5SUC9	P11404	up				P27601	up				Q8JZU6	down				Q8C8U0	down				Q5M8N4	up			Q9JKL4	Q8VCD6	down				Q9JLM9	up			Q8BHD8	P62313	down			O08912	P08226	up			Q80ZS3	P45952
			Q9D7N3	Q8BGA8	up				O54819	up				Q91ZW3	up				P39098	down				Q80UP5	down			Q3U7U3	O54879	down				Q8VEH5	up			P58801	Q9R112	up			Q9CWI3	Q0VBK2	up			Q8K157	Q02788
			Q8BUY5	Q6PDL0	up				P57746	down				P58196	up				Q8K2M0	down				Q9DBN5	down			Q68FE2	Q9CPW0	up				P17710	up			P98203	P48758	down			Q8BH73	Q5SWZ9	up			Q8R3P0	Q9CRB3
			Q9CPW2	P04945	up				Q61749	down				Q9D2Y4	up				Q5NCC9	down				P21841	down			Q0VGY8	Q9D4F2	down				Q9Z2F2	up			Q8K2V6	Q9R0X2	down			Q8C0M0	Q03404	down			Q99KR3	Q8K0E3
			P56565	Q80ZS3	up				Q61792	down				Q9QZL0	up				P33434	down				P31725	up			Q80TN5	O88986	up				Q9D8T0	up			O54983	Q99J77	down			P62274	P01867	up			Q8K0C4	P01837
			P97493	P68368	up				P18419	up				Q9ER39	up				O55042	down				A6H6E2	down			Q9Z2V6	Q9Z0E6	up				Q9Z222	up			Q9JKD3	P48774	up			Q8VHC3	Q6ZQI3	up			Q9QXY9	P01899
			Q9CQX8	P01660	up				P49446	up				Q62188	down				Q62376	up				Q9R0B9	down			Q68FH0	Q9JK92	up				P40240	up			Q91XC8	P16460	up			Q9CX30	Q8BRH0	up			Q8C7H1	P22315
			Q91YJ5	Q91V04	down				Q8BTE0	down				Q9EQ06	up				Q8K2V1	up				O08692	up			Q8BNU0	O35623	down				Q8R1T4	up			P04344	A2AWP0	down			Q8VHK9	Q8JZV7	up			Q9WVJ3	Q9CXF0
			O88888	Q99K70	up				Q6PIU9	down				Q8BWY4	down				Q8BVF2	up				P08074	up			P04925	Q80Y84	down				Q3TZZ7	up			Q9JM05	Q9DCT1	up			Q78T54	P01646	up			Q99LC9	P97816
			Q8BGX2	Q99N96	up				Q3UHJ0	down				Q91ZM2	down				P01723	up				Q91XC9	down			Q04690	P52825	up				Q9JIS5	up			P13595	Q7TNG5	up			Q9CRC3	O35280	down			P16460	Q9WVA4
			Q8R0Y8	O35683	up				Q9R0P9	up				Q9JJ00	up				Q8CG47	up				P04925	up			P97797	Q9D2G2	up				Q62280	down			Q61644	O88456	up			Q9D7E4	Q6PHZ2	up			P50295	Q8BTY2
			O35680	Q8CEI1	up				Q6NZJ6	down				P20060	up				P25785	down				P27005	up			Q9CQS4	P10404	up				Q8R527	up			P47739	Q8BL86	up			Q9CRT8	Q6ZPS6	down			P52760	P25444
			Q8CEE7	Q8CI33	up				Q9CR59	down				Q61576	down				Q03173	down				Q8R5F8	down			P70704	P02802	up				Q0P5W1	up			Q9QYB8	P53612	up			Q9D1M7	Q9CYN2	up			Q91Y97	Q61133
			Q9CQF4	Q9D709	up				O88398	up				Q9DCU0	up				Q8BHN7	down				P11247	up			O88307	Q9CRC9	up				Q8BTM8	up			Q64520	P52760	up			Q9CZX7	P06327	up			Q9DBR0	Q8K1I7
			Q9CQ00	Q922H4	down				O55091	up				Q9D882	up				Q9CQV1	down				Q9D2P8	up			Q8C7K6	Q8R1C0	up				Q8R429	up			P97355	P05977	up			Q9CYI0	Q91X72	up			Q99MZ7	P18242
			Q14CH7	Q56A08	down				P17156	up				D3Z7P3	up				Q3UQ44	up				Q8BMF3	up			Q80XR2	Q8BMK4	down				Q9CY58	down			Q9JJC6	O88685	down			Q8C3X8	Q8VC03	down			Q9CWS0	Q9CRC9
			Q9CQE3	Q9JM55	up				Q99KD5	down				Q9ES34	up				Q00623	down				Q09PK2	up			O08848	Q80Y14	down				P70277	up			P23242	Q9CQM0	up			Q9BCZ4	Q9QXC1	up			Q9CXD6	P19137
			Q8BMG8	Q61878	down				P17183	up				P53808	up				Q62018	up				Q8K064	down			Q6NVF0	Q8C165	up				Q80SX8	up			Q505D7	P18242	up			Q9Z0V7	Q8CFE4	down			Q9DCS2	P10493
			Q9D125	Q9CQV8	up				Q8BZJ7	up				Q8R138	up				Q9Z277	up				Q80VQ0	up			Q80XK6	P19973	up				P47932	up			Q9CWV6	Q9WUU7	up			Q9DCF9	P06330	up			Q99M04	P09528
			Q9Z1R3	P19324	down				P15626	up				Q9D0L7	up				P52840	up				Q9D7P7	down			Q9D061	Q9CWJ9	up				Q8BH24	up			P17809	P61458	up			Q91VS8	P61922	up			Q8BKX1	Q71KU9
			Q9D1I6	P52503	up				Q99KR7	down				P61082	down				P63158	up				Q61263	down			Q69ZF3	Q61235	up				Q61292	up			Q9CQE2	Q60634	up			Q9CY34	Q922Q9	down			P70441	O35386
			P03921	P07759	down				Q05AA6	up				Q99MR1	down				Q9DAW9	down				P04945	up			Q8BPN8	Q8R1F1	up				Q8C0K5	up			Q3UY34	P62264	down			Q921Q3	Q9D733	down			Q8BGB8	Q9R0P9
			O35387	P04104	up				P82198	up				Q8CIZ8	up				P70336	up				P25911	down			Q61140	Q8VHL1	down				Q9QYG0	up			Q8R2Y9	P99027	down			Q3TMX7	Q9D312	down			Q61194	Q8VCA0
			Q8VIK2	Q8K297	down				O88822	up				P50172	up				Q91VE0	up				Q8K426	up			Q9JJR8	Q00519	up				Q7TSH2	up			Q8R1R3	Q9CZL5	up			Q8R1F6	Q8R5L3	up			Q8K3X4	Q14DH7
			Q99N92	Q8CHR6	up				Q9QXX0	up				Q31125	up				P04186	down				Q71RI9	up			P35802	Q8C166	down				P63011	up			Q9CZH7	Q9ERU3	down			Q8C407	Q64520	down			P09242	Q91XC9
			Q8R404	Q99LC3	up				Q91WE1	down				Q7TMQ7	up				Q61687	up				O35711	down			Q9CZR3	Q9ERE9	down				P40936	up			P07901	P13020	up			Q9JKJ9	Q6P8U6	down			O70572	Q9EQ06
			Q9Z329	Q8K248	up				Q9JLN9	up				P28828	down				Q69ZQ2	up				P51859	down			Q80ZW2	P18242	up				P61965	down			P17182	P99026	up			Q99J27	P07724	up			Q91YM4	Q8CHD8
			P60603	Q9D1N9	up				Q61235	up				Q4PJX1	up				O70435	up				Q9JMG7	up			Q9DBS2	P21981	up				Q61235	up			P40142	Q9D0S9	down			Q3UD01	Q8VBZ0	down			Q8CCH2	A2AEP0
			Q9D009	Q8BZW8	up				P08508	up				P09242	up				Q9CPW4	up				O70200	up			Q6VNB8	P01901	up				Q6WKZ8	up			Q8VDM4	P54728	down			Q9D7A6	O54974	down			Q8K2M0	Q3U7R1
			Q9CZN8	Q9WV95	down				O54946	down				Q8CJ96	down				Q9D8B7	down				P04441	up			Q8C050	Q5XG69	up				P04184	down			Q9WU78	Q62446	down			Q8R2E9	Q9EPB4	up			Q8K4F5	Q61419
			Q91UZ5	Q8C4J7	down				Q99JP7	down				Q8BFR6	up				O54983	up				Q8CG03	down			Q9D0L8	Q64471	up				Q8VCW4	up			Q11011	Q9WUB3	up			A2AKG8	Q9CR80	down			B9EJ86	Q9JJW0
			Q8CBY0	Q00623	down				Q9EPJ9	down				Q9JJG0	down				Q9Z0E6	up				Q8CIZ8	up			Q08331	Q64314	up				Q8VHQ9	up			O08709	O70589	down			P26187	Q31125	up			Q9CY18	Q9R1T4
			Q9CPZ8	Q8CCK0	up				Q8K2I3	up				O08808	up				P98063	down				P05555	up			Q6PAJ1	P97950	down				P62960	down			Q61656	Q9CT10	down			Q8K009	Q91WT9	up			Q91VC9	Q924W7
			Q8C3X4	Q8BTU1	down				P10649	up				Q9QWY8	up				Q8VC70	down				P24457	up			Q920R0	O88492	up				Q8R070	up			P62259	P14069	up				Q8BP01	up			O08586	P30355
			Q8BX70	Q80SZ7	up				Q8VI36	down				Q9Z2I9	down				P17897	down				Q6P5F6	down			O70161	E9Q236	up				Q7TNE3	down			P35278	Q8CHS7	up				Q922Q5	down			P97314	Q8R2W9
			P41216	Q921G7	up				Q9ERB0	down				Q8CFE4	up				Q91XC8	down				Q9DBX6	up			Q80V42	Q9CQ65	up				Q99MR3	up			P17742	P56812	down				Q3TJM4	down			Q9D0G0	Q91VC9
			Q8K010	P08226	down				Q6ZPJ0	up				P21844	up				A2AIV8	up				Q69ZZ9	down			Q69ZW3	P01887	up				Q8BN21	up			Q62465	Q9D757	down				O08677	up			Q91WG0	P42225
			Q8BMS1	Q9D6J6	up				P41160	up				Q6ZQJ5	down				Q6PFR5	up				P97478	up			Q6GYP7	Q99KX1	up				P70236	up			P35700	Q8BGQ7	down				Q9ET22	up			Q9Z224	P25799
			P40142	P34928	down				Q61549	up				Q61245	down				P21981	up				Q3U1F9	down			Q00560	Q61290	down				Q3USZ8	up			P80316	Q9Z2U0	up				P04945	up			Q91XU3	O70570
			Q8CC88	Q8BSF4	up				Q9JIK9	down				Q8K0D5	down				Q6F3F9	down				Q91XE4	up			Q8K394	Q9WUB3	up				Q9DCH6	down			Q8R1B4	Q9DD18	up				Q8BHB9	up			Q8BVI5	E9Q236
			Q8VCT4	Q99KI0	up				P52840	up				Q9D0F3	up				Q9CZS3	down				Q9DBR4	down			Q8CI61	Q99LD8	down				Q925N0	up			Q3TEA8	P63028	down				Q61823	up			O35943	Q9WTX5
			Q9ET01	E9Q3E1	up				Q99L48	down				Q9EQH3	up				P11499	up				Q9QXE7	down			Q5SRY7	P21958	up				Q61001	up			Q8BKC5	Q9WV02	down				Q61207	up			Q8VEK0	O09174
			Q6PB66	Q8K4Q0	up				Q8R2V5	down				Q61462	up				P52624	up				P70210	down			P10637	P19157	up				Q8R2G4	up			P05132	Q7TSQ8	up				Q9D856	down			Q9D136	P10107
			Q3ULD5	P70288	down				Q9CR80	down				Q8K2I3	up				P56959	down				O89032	down			Q5SQX6	Q8R2X8	down				Q8CHY3	up			Q91VR5	O88668	up				P00688	down			Q9EP89	A2AVZ9
			P97807	Q9CPP6	up				Q9DCT8	down				Q8VBT0	up				P21958	up				Q9CWF6	up			Q62420	Q9DCT8	up				P62322	down			P31786	Q9Z2U1	up				Q9JJX6	up			Q8BHA3	Q8BYY4
			Q921G7	Q8R1R3	up				P97434	up				Q9QXD6	up				P14131	up				Q3U6K5	up			Q64332	Q9CQ62	up				Q9CX80	up			P63094	Q91VT4	up				P35505	up			Q9EQG9	P06327
			Q9DB77	P52825	up				Q64727	up				Q6DYE8	down				Q8BGT5	down				P01887	up			P14231	Q3TVI8	up				Q64727	up			Q91V41	P04345	down				Q5RKZ7	up			Q922V4	Q8C0M9
			P52825	Q9Z1M8	down				Q9R013	up				P22892	up				Q99MQ5	down				Q8BH47	down			Q8R0A7	P58242	up				Q9D8B7	up			Q60847	P29812	down				Q02013	down			Q8BWW4	P51660
			Q9CZ13	P01872	up				Q7TPW1	up				Q8R1K4	down				P28656	up				Q9Z0J0	down			Q8CCB4	Q61425	up				Q3TWI9	up			Q6P1F6	P62257	down				Q3UV17	up			P35285	O35955
			Q9D051	Q61035	down				P19001	up				P97370	up				Q9QZB9	down				P97430	up			Q8BTG3	Q91YI0	up				P57680	up			Q9Z2D6	Q9DCL9	down				P28571	down			Q9DAZ9	Q61107
			Q8BFR5	Q9R045	down				Q3UV70	up				P35585	up				Q3UI43	up				P01786	up			P63082	Q99J99	up				P31996	up			P54728	Q9R1P0	up				Q6P3E7	up			Q8BH60	Q6P542
			Q3U1J4	Q8C7E7	down				P70122	down				Q8C078	down				P53808	up				Q9QYY0	down			Q8C1B1	Q3UNZ8	up				Q8CI61	down			Q8C8R3	Q60629	up				Q3TNA1	up			P56379	P49300
			Q91YT0	Q3UQ28	down				Q9JIQ3	down				Q9CWX2	down				Q9R1C7	up				Q9QY24	up			O55091	Q8C078	down				P97484	up			P97351	Q8R5I6	up				Q9CYI4	down			Q8K0Z7	P29391
			Q9Z2V4	Q05186	down				P14576	down				Q9D1P4	down				P26516	up				O08586	down			Q7TPM1	P50637	up				P84084	up			Q9CYR6	Q3U7R1	up				O55026	up			P62073	P49429
			Q8JZN5	Q9D7P6	up				Q9DCF9	down				Q8C0D5	up				Q09014	up				Q9QWV4	up			Q8C167	Q69ZF7	down				Q62074	up			Q7TNG5	Q3TRM8	up				Q3UR78	up			Q80X85	P0DOV2
			O08749	Q3V384	up				P11531	up				Q9D906	up				P19783	down				Q9Z0T9	down			Q9CWU6	Q62000	up				Q80Z96	up			Q9R1P1	Q62417	down				P70662	up			Q8K0L9	Q9QWK4
			P47934	Q8K3W0	up				Q922D4	down				P17809	up				Q9WVK4	up				Q99PI5	down			Q64362	Q8R2R3	down				Q9Z2H2	up			Q791V5	P70303	up				P02802	down			Q9CWD8	Q91YD6
			Q9DCT2	P47915	down				A2ADA5	down				Q91VE0	up				P02469	down				Q3UGF1	up			Q80YQ8	Q9WUK2	down				Q9CPW4	down			Q8VI75	O35685	down				P01634	up			Q571E4	Q8K0C4
			Q8JZQ2	Q8BHC9	down				P62960	down				Q8C3X8	up				Q9WTX2	down				O88273	up			Q8R3Q2	Q04519	up				P61021	up			P24472	Q9JLH8	up				Q6Q899	up			Q3UFY8	Q9JJV0
			O35129	Q9DCJ5	up				Q78JW9	down				B2RX12	up				O35744	up				P47791	up			Q8BZH4	O70200	up				Q9DBZ9	up			P61202	P62862	down				P63300	up			Q99LC2	Q9WUM4
			P50136	P35505	down				Q9D823	down				O70152	up				O88952	down				Q9CQ00	up			Q8VDP2	Q9WUU7	up				P09813	down			Q9D0F3	Q8VIK2	up				Q62077	up			Q9CR64	Q9D711
			Q9DCS3	Q9CQK7	down				Q9CR41	down				Q9CR56	down				P07309	down				P58466	down			Q8CE90	Q3TY86	down				Q80WC3	down			Q9D6M3	Q6X7S9	down				O35114	up			Q9Z2D8	P60334
			Q6PD03	P55937	down				P70392	up				O54724	down				O88712	down				Q9Z0H3	down			Q5SNZ0	Q99L20	up				Q8C0D7	down			P23506	Q6PJN8	up				Q80VJ3	up			Q9JIH2	Q9WUU9
			Q9DC69	O70404	down				Q8BGA2	up				Q9CQM9	down				Q9CZN8	down				P39061	up			Q9QYF9	Q09014	up				Q8R3I3	up			Q8VE37	O89017	up				Q9QYK7	down			Q9EPV8	P05555
			Q9WUR2	Q91VD9	up				Q922Y1	down				Q9JJL8	down				Q8BMD8	up				O55192	up			Q80ZJ6	Q71RI9	up				Q05186	down			O88958	Q99MD9	down				P24472	up			C0HKG5	Q8CHR6
			Q8BJ56	O35678	up				Q8VCR7	up				P41731	up				P41317	down				Q9D8I1	up			Q8K209	P14106	down				Q640N1	up			Q9WV34	P41241	up				Q921I1	up			Q9ERY9	P06869
			Q9D172	Q9EPW0	up				P01723	up				Q8BYN3	down				Q921F4	up				Q91VW3	up			P61600	Q99KP3	up				Q5XJE5	down			P70362	Q9CY66	down				P06728	up			O08648	P59326
			Q9WUM5	P54822	down				Q6P549	up				O54988	down				Q8QZR4	down				P18525	up				Q9D1D6	down				Q9CXW3	down			Q9Z1G4	Q99JI6	up				Q4VAA7	down			Q3UTD9	Q91VA0
			Q9CR62	P62696	up				Q6P5E6	down				Q3U962	down				P35550	up				Q9QUR6	down				Q99JW2	up				Q2KHI9	down			Q9R0Q6	P24472	down				Q91ZT5	up			Q9Z1Y4	Q9D2U9
			Q9DBB8	Q8BMK4	down				Q9CY57	down				P62073	down				P22366	up				Q3UP87	up				Q8BGN2	up				Q9CW46	down			Q99JX7	Q8BG05	down				P61804	up			P97360	Q9D0D3
			Q8K0D5	Q9D3W1	down				Q8CI71	down				Q9JKB3	down				O09165	up				Q3U1G5	down				P15626	up				Q8VIJ6	down			P48193	P62858	down				Q64442	up			Q91W52	O08911
			Q61133	D3Z7Q2	up				Q8BGN2	up				O54998	down				Q3TBD2	up				Q8BFW9	up				Q61207	up				Q8CG03	up			Q8R010	P51855	up				Q8CBH5	down			Q8BT14	Q8C3J5
			Q9D6Y9	Q9D110	up				P62915	down				D3YWQ0	down				P08101	up				Q9D8U6	up				Q9D7J9	up				Q9D906	up			Q9Z2Q6	Q6PFD9	down				Q91ZE0	down			Q8BM85	Q9JJ00
			Q8K370	Q9ERF3	down				A2A8U2	up				P62911	down				Q9DC33	down				P02463	up				Q8QZR5	up				Q91YI4	up			Q60692	Q64669	up				Q9JK53	up			Q64337	P61458
			P20108	Q9WTL7	down				Q3TLH4	down				Q8C0M9	down				Q04447	down				Q9R1Q7	up				Q91Z40	up				Q80WR5	down			Q99K48	P61358	down				Q9DCD2	down			Q9WVD5	P45377
			Q8K3K7	Q6PAQ4	down				Q9CQJ2	down				Q9NYQ2	up				Q9JLI8	up				P40224	up				Q07797	up				Q8BH61	up			Q62433	P61924	down				Q9D964	down			O88343	Q91WN4
			P62897	O35488	up				Q62086	up				P34928	down				Q66K08	up				Q61581	down				O70299	down				P97496	down			Q9Z1X4	P62849	down				P01872	up			Q5DU25	P07356
			Q8BGH2	Q8C0L0	up				P10126	down				P28665	down				Q8VDP4	up				P0C605	down				Q9JJE7	down				P25085	up			Q9ER00	Q99JY0	up				Q9R0T7	down			P97306	Q8CHG3
			Q60770	Q9CYU6	down				Q9DD20	up				O08573	up				P33587	down				Q8CJ69	down				Q6PFX2	down				P26039	up			Q5M8N0	Q6P5F6	down				Q9D8Y0	up			Q9QXX4	P08101
			Q9CZP5	P84244	up				Q7TNG5	up				Q80UM7	up				Q80UG5	down				Q8CI12	down				P47738	up				O54865	up			P63213	Q62028	up				Q9JMG7	up			P35762	P58771
			P53811	Q9D032	down				Q99ME2	down				Q6NV83	up				P07759	down				P70236	down				Q62288	up				Q6P1Y8	up			Q9D7A8	O35691	down				Q8K592	down			Q99K67	E9Q2M9
			Q9JLZ3	Q8K1E6	up				Q8R310	up				P26339	down				Q9DCT5	down				O89026	down				P0CL69	down				Q3UPR7	down			Q9CQY6	Q5FWK3	up				Q61147	up			Q3UIL6	P19973
			P19783	Q9CY97	down				Q60770	up				Q925I1	up				P01878	up				Q9CXI0	up				Q8BZF8	up				Q91VU1	up			P18052	Q9CY58	down				Q8K342	down			O70433	Q7TPW1
			Q99KK9	O70251	down				Q8R3H9	down				Q9D1D4	up				Q9QY30	down				P06327	up				J3QPC3	down				Q80XR2	up			Q9JMG1	Q9DBZ1	down				Q9Z2A9	up			P70158	Q9WUU7
			P12787	Q61214	down				P20352	up				Q91V61	up				Q9DBZ1	down				Q8K0S2	up				Q9CZL5	up				Q9DBE0	up			O54950	Q3U962	down				P28653	up			P56542	P01864
			Q91VM9	P01746	up				P11627	up				Q63918	down				P15327	down				P10648	up				Q8R5I6	up				Q3V3R4	up			Q9CR27	Q8VDG5	up				Q62351	down			Q3TYD6	Q99J27
			Q91ZP3	Q91WU5	down				Q9D869	up				Q9Z1R3	down				P47738	up				P01644	up				Q76I79	down				P59242	down			Q8BHA3	Q8BT60	up				O70200	up			Q8VCH6	Q8BFW7
			Q9CZR8	Q9JJI8	down				Q9Z140	up				Q8BKZ9	down				P01630	up				Q99JY3	down				Q8BR86	down				Q3V3R1	up			Q8BGN2	Q9WVH9	down				Q3U186	down			Q9DCA2	Q9R226
			Q99KI3	Q61171	down				P61924	down				O88393	down				P70669	down				Q8VHE6	up				Q8BYK6	down				P14733	down			P14069	O08808	up				Q6WVG3	up			Q505D1	Q9R013
			Q9ERG2	O09174	up				P58196	up				Q08642	up				Q8VHI3	down				P30412	down				O54990	down				Q9JKP7	down			P60904	Q9CR98	down				P48774	up			Q5SS80	P97360
			Q61411	Q922Q1	up				Q6SKR2	up				Q9QZ23	down				Q9CQX4	down				Q9CYH2	up				Q9CXI0	up				Q9DCT6	down			Q8BK08	P10518	up				Q3TB48	down			Q922J9	Q8BK03
			Q7TMF3	Q60876	down				P60202	up				P97742	up				Q3UM45	up				P01899	up				Q8K482	up				Q8VDM1	down			Q920Q8	Q9JHR7	down				Q9CXN7	up			Q80YV2	P01746
			Q9D7J9	P11152	up				Q3TTY5	up				Q6NTA4	up				P40936	up				B2RR83	down				P29391	up				Q8BYZ1	down			Q62093	Q6GQT1	down				Q9DB91	down			Q9CWF2	Q99L60
			P19536	O88839	up				Q6PER3	up				Q9JKW0	up				P62855	up				P01631	up				Q8BIF2	down				Q8BT14	down			Q9DD18	Q8VHL1	down				O70228	down			Q6P8J2	Q69ZN7
			Q80Y98	Q66JS6	down				Q91ZB5	up				Q60864	down				P01631	up				Q9D0D5	down				Q02105	up				P01872	up			Q9CQZ6	Q9D819	down				P68433	down			A2A7S8	P70388
			Q99JR6	Q9CXZ1	up				Q9R1E0	down				Q69ZN7	up				P36993	down				Q8BU04	down				P02798	up				Q9D8M7	down			Q8CHY6	P19324	down				Q8CCK0	up			Q91YN0	P50431
			Q9DCV4	Q9QYH6	down				Q3U7R1	up				P14685	up				Q9CWX9	up				P52293	down				O35409	up				Q8R516	down			Q9EQQ9	P27600	up				Q9D483	down			Q80ZK9	P62077
			Q91VT4	Q91WB7	down				Q9DBW0	up				Q80X19	down				Q6PIU9	down				Q9D067	up				Q9Z0F8	down				Q8JZX4	down			Q4VAA2	Q99L47	down				Q61037	down			P97328	P06281
			Q14C51	Q9D0M0	down				Q61316	down				Q3TZZ7	up				Q9QZU9	down				P01633	up				O88455	down				P63166	down			Q8VIM9	P04344	down				Q61129	up				Q9R155
			P52503	Q8VCR7	up				P63089	up				Q9QXG2	down				Q9EPR5	down				P36371	up				Q9WVR4	down				Q921L5	up			Q8VI63	Q99PT1	up				P97364	up				O89023
			Q8VE22	Q9Z211	up				Q9DC28	down				Q8K4B2	up				P39053	down				P18528	up				P61315	down				Q3THJ3	down			P97822	Q9JHJ0	down				D3YZP9	down				Q9QWR8
			Q9CXJ4	Q6NVE8	down				P26350	down				P28352	up				Q8VCX6	down				Q80X73	down				Q99JR6	up				P70345	up			Q6P8M1	Q9CQ91	up				P39061	up				Q8BJ34
			Q9CQ54	Q8CHC4	up				Q05BC3	up				Q80YV3	up				Q9QXY6	up				Q9JLZ3	up				Q80VQ0	up				Q9D2N4	up			Q8K003	O54879	down				Q9DAV9	up				Q9D009
			Q8VDG5	Q91X43	down				Q9CQ40	down				E9Q634	up				Q920I9	up				P55088	up				P97478	up				O08528	up			O88848	P70279	down				Q9Z0Y2	down				Q08879
			Q9D1X0	Q9R0I7	down				P70206	up				Q61070	up				A6H584	up				Q8K353	up				P54071	up				Q99KB8	down			P56183	O54988	down				Q8R1T1	down				P48758
			Q9R0A0	P14152	down				Q9R069	up				P43276	down				O70230	down				Q7TST5	down				P29351	up				Q91YE7	down			Q9WVL1	O35683	up				Q9CQN4	up				Q91XD2
			Q9D1P0	P10922	up				Q3UHG7	down				P61205	up				Q9JLQ2	up				P01872	up				Q8N9S3	down				Q9DAW6	down			Q8BGT7	Q9DCZ4	up				Q9CZS1	down				Q3V3R4
			Q91WS0	Q03141	up				Q62059	up				P08607	down				Q9CQY2	down				P07759	down				Q5SUR0	up				Q7TPM9	up			Q8CCT4	Q3UJB9	down				Q9CZH3	up				Q9DBM2
			Q61586	Q9QUM9	down				Q99K28	down				Q9ERI2	up				Q99K90	down				Q9R1K9	up				P49935	up				Q60972	down			P15116	P14901	down				P07310	down				Q9EPX2
			Q9CQH3	P98200	up				P49443	up				Q505D7	up				Q8CJ96	down				O08800	down				Q6NZA9	down				Q61884	up			Q9JJA4	Q8R238	up				P62631	down				Q8VHY0
			Q91ZE0	Q8R2R3	down				Q9CX80	up				A6H5Z3	up				O08912	up				Q80SU7	up				Q8VCR7	up				Q9JIH2	down			Q9D6U8	P62843	down				P02798	down				Q60953
			Q3UIU2	O88200	down				Q8R411	up				Q9Z183	up				Q3UTD9	up				Q9CX84	up				Q3TAS6	down				P62696	up			P57722	Q9D952	down				Q0P678	down				A2ATU0
			Q9QYA2	P30681	down				Q9D9C7	up				Q8VDD5	up				P62900	up				Q9JMA9	down				P97930	up				Q925E0	up			O88271	Q71LX4	down				Q9QWK4	up				Q9R0H0
			Q9D8T7	Q99J45	down				Q8K297	down				Q8VHY0	down				Q62095	down				Q61462	up				O55102	up				P47856	up			Q8K4R4	P45878	down				Q62086	down				P53808
			Q8BFP9	Q9D0B5	up				Q3UPH7	up				Q8BIJ6	up				Q8R1X6	down				P61924	down				P13745	up				Q9D2Y4	up			O35621	P61028	up				P15208	up				Q9JHI4
			Q9CXD6	Q91YT0	up				Q8BL65	up				Q8BHG2	down				Q99L47	up				P02468	down				Q63ZW7	up				Q9D6Y9	up			Q61112	P62270	down				Q80W21	up				Q8BWU8
			Q8BK72	Q3TC93	down				Q8VEH5	up				Q99JI6	up				Q04736	down				Q8VBT6	up				Q61361	up				P22361	down			Q8K0B2	P59325	down				Q8BVW0	up				P43136
			Q924D0	P56959	down				E9Q5C9	down				Q9Z1E4	down				P70122	up				Q91WU0	up				Q91ZZ3	down				Q9QWY8	up			Q9D4J7	Q0GNC1	down				P17095	up				O70370
			Q9WV98	P99027	down				Q61739	up				Q6P4S8	up				Q9DAM7	down				P19137	up				Q9JLV1	up				P61793	up			Q9WU63	Q9ERA6	down				Q9CX25	down				Q9WUR2
			Q9CPU4	Q9WU79	up				Q8BMZ5	down				P97494	up				Q8CIS0	up				P39876	up				P55066	up				Q9R1I1	up				Q64337	up				P16110	up				O70503
			Q3U2A8	Q99LS3	down				Q9D1B9	down				Q9EP89	up				Q9CXE7	up				P45952	up				Q8BZ09	up				Q9JJA2	up				Q61879	down				P28740	down				Q91YJ3
			Q04519	P45377	up				Q9D0M5	up				Q8QZY1	up				Q8CFI5	down				Q07235	up				Q9WTT4	down				Q9R045	up				P09405	down				Q7TNE3	down				Q9CTY5
			Q9CWE0	Q8VE19	up				Q99LQ4	down				Q8CI71	up				Q61503	up				Q9QX60	down				Q61738	up				Q8BIJ6	up				Q61656	down				Q8C172	down				Q8VE11
			Q99NB1	Q8VE95	up				Q80X19	down				Q811P8	up				Q9JKF1	up				Q9DC58	down				P97318	down				O55128	down				Q9WTQ8	up				Q9QXF8	up				Q99P87
			Q8BVA5	A2AJ88	down				Q8K2J0	up				P15066	down				O89029	down				Q9JMF7	down				P49312	down				P70280	down				Q62419	down				O08573	up				P01633
			Q9CXI0	Q9JI11	down				P70671	down				Q8C7R4	up				Q30D77	down				Q8BG60	down				Q61205	up				Q8CFD4	up				Q9CSN1	down				Q6PDH0	up				P49183
			Q9CR59	Q99J08	down				Q3UV17	up				Q8BYH7	up				Q61316	up				Q9Z2C6	down				Q8R326	down				O88851	up				E9Q5C9	down				Q61233	up				O54983
			Q99M01	P97820	down				O08989	up				Q9Z108	down				P97314	down				P51675	up				Q9D3X9	down				Q9Z139	up				Q922Y1	down				Q6GSS7	up				Q80XH2
			P56394	Q9CXS4	up				Q9CQ48	down				A2AKG8	up				Q91YT2	up				Q923X1	up				Q91WD0	up				Q8CJ61	up				Q9DCN2	up				Q9D7N3	down				P51885
			Q9D6K8	Q8BM85	down				Q9D394	up				Q3LAC4	up				Q61476	up				Q6P5D4	up				P05555	up				P11214	up				Q91WE1	down									Q99JG3
			Q60772	Q9EPB5	up				Q8R4R6	down				Q8VDM4	up				Q6P542	up				Q9CZS1	up				Q3TYX3	up				Q3TL44	up				Q8C129	down									Q9DBT9
			Q8BYH7	Q9CXT7	up				P40936	up				Q8K0D2	up				P15501	up				Q9D0J8	down				Q9DCE9	up				Q9EST5	down				Q9D0F9	up									Q9QXD1
			P48771	Q8K3J1	up				P37889	up				Q9DBW0	up				P62257	up				P97369	up				Q8C341	up				P84078	up				Q6PDQ2	down									Q8BH61
			Q9D0G0	Q9EQ06	up				O88522	down				Q8K021	up				Q3TKY6	up				Q3TIU4	down				Q8CI94	up				Q91WJ8	down				Q3UPL0	down									P27889
			A6H611	Q99LB7	up				P62862	down				P28867	up				Q3UMY5	up				Q60715	down				Q7TME0	down				P62254	down				Q6IRU5	down									P56542
			Q9CQR4	Q07968	down				Q9EPR5	down				Q9D1X0	down				Q9DBX3	up				P04223	up				Q02013	up				Q7TT18	down				Q64448	up									O08600
			Q99N89	O88384	up				Q61400	up				Q5SF07	down				Q9EQS3	down				Q8K1Z0	up				Q3UTD9	up				O89103	down				Q8VI63	up									Q6ZQM8
			Q99N93	O88492	down				Q71LX4	up				O35350	up				Q8VDJ3	down				Q9CX19	down				Q8C754	down				P41317	down				P20152	down									P11276
			O70571	P47934	up				P62696	up				O08605	down				P09103	up				P21958	up				Q8BWG9	down				Q9ER64	up				Q08288	down									Q9D1N2
			P09925	Q8BFY6	up				Q8BFR5	down				Q80TL7	up				Q99JI6	up				P70404	up				Q91WA4	down				Q810D6	down				Q148V7	down									Q8BYW9
			Q91XC9	P50285	up				Q9DB73	up				Q8R3T5	down				Q8BMS9	up				Q9ESB3	up				O70400	up				Q9WV86	down				Q9DBR7	down									P06909
			Q9D0Q7	Q99N92	up				Q8C033	up				Q9JJX6	up				Q8K1B8	up				O08992	up				Q9WU01	down				O70622	up				Q8BMJ2	down									O08532
			Q9JJL8	P62843	down				Q9Z1D1	down				P40237	up				P01644	up				P06330	up				Q61016	up				Q99MD9	down				P56376	down									P18469
			Q8CEI1	P62821	up				Q9DAC7	down				Q64331	up				Q80X19	down				Q91WK1	up				P20152	up				O08529	up				P27573	up									Q8BWQ1
			Q9JHS3	Q9D1X0	up				Q9EPX2	up				P11087	down				D3YYU8	down				P08553	up				D3YVF0	down				Q01341	up				Q9R1P4	up									Q8CFA2
			Q8BYM8	Q04447	up				Q62388	up				Q8R238	up				P20491	up				Q91VK4	down				P45878	down				Q8R1E7	up				Q9WV85	up									Q5BL07
			Q8K2Y7	P16882	down				Q8CC35	up				P21550	down				Q9D3P8	up				Q9CR24	up				Q8R043	down				Q9QYI3	down				P84089	down									Q566J8
			Q8BSF4	Q3UE37	up				Q9D8B7	up				Q8VHL0	up				Q8C050	up				Q8R3C6	down				Q9WVA4	up				O88848	up				Q9D701	down									P07310
			Q9R013	Q9WV68	up				Q61982	up				Q8N9S3	down				Q8VEH3	up				Q7TNC9	down				Q6PE15	up				Q9R0M3	up				O09061	down									Q91W97
			Q8R035	Q3UPH1	down				Q91WP6	up				Q921G6	up				O09167	up				P61922	up				Q3UIK4	down				P09055	up				Q9JHK4	up									Q9DBK0
			Q9CYK1	P27546	down				Q8K0U4	up				Q9CYH5	up				Q9JM99	up				Q61468	down				Q9D385	down				P30416	down				P14685	up									Q9CQV6
			P14142	Q9D0M1	down				Q9D1F4	up				Q920N2	up				Q99MR6	up				Q64314	down				Q922P8	down				Q91WT8	down				Q9CQR4	up									Q80XI3
			Q3UFY8	Q9CXE7	up				Q9WTI7	up				Q99MS7	down				P35288	down				Q9R118	up				Q06890	up				Q9WUB3	up				Q9JLB0	down									P47962
			Q99JT1	Q9DC33	down				Q3TJD7	up				Q8BFY6	up				Q3U962	down				P12710	down				Q9JM05	down				Q91X34	down				Q8K274	up									Q91W53
			Q3TBW2	P46467	up				Q91YP3	down				O35450	down				Q8K3W0	up				Q9R1L5	up				Q8BGY3	down				Q80X85	down				Q8K327	down									P98192
			P03899	P42703	down				Q9D8L5	up				Q6ZQ38	up				Q9CXA2	down				Q14BB9	up				Q9JK53	up				P17809	up				Q61301	up									Q80UY1
			P03911	Q80WJ7	down				Q80YN3	up				Q8C1Y8	up				Q921E6	up				Q02395	up				Q61712	up				Q9EPC1	up				Q61474	down									Q78JN3
			Q5HZI9	Q8BH97	down				Q9D1L0	down				B9EKR1	up				Q80SU7	up				Q7M757	down				Q9WVQ0	up				Q8BXN9	up				P47962	down									P18894
			Q8C0K5	Q2VPQ9	down				Q91WT4	down				P12815	up				P63276	up				Q09014	up				Q99KC8	up				Q8BHZ0	up				P51150	up									Q06890
			Q9CXV1	Q61510	down				Q8BL74	down				Q920L1	up				Q9JKP8	up				Q61103	down				P17918	up				Q99JI6	up				P41105	down									Q9ES52
			P03893	Q8BK67	down				Q9WV98	down				P56213	up				Q9D338	down				Q91V88	down				Q9JMG7	up				Q9QY93	down				Q6PH08	down									P48774
			Q9JJH7	P07214	down				P55012	up				O88848	up				O88207	down				Q91YJ2	down				P97825	up				O89114	up				Q91VJ2	up									P14438
			Q924X2	P63323	down				Q7TQF7	up				Q64518	up				Q9EQG9	up				O88974	down				O35566	up				Q3TJD7	up				O55126	up									Q9DBE0
			Q8VHQ9	P48410	up				P41233	up				Q9WTL2	up				Q8BH64	up				P29452	up				Q9Z2I8	up				Q8C8R3	up				Q8BZF8	up									P08226
			Q9EPR5	Q9DBE8	up				B2RSH2	up				P61021	up				E9PVD3	down				P08551	up				Q9CWQ3	up				Q8K449	up				Q8VBT9	down									Q9D8T2
			Q9CZ83	P49312	down				Q9D289	up				Q9CY18	down				Q8BH97	down				Q9QWR8	up				Q50H33	down				Q69ZS6	up				P84099	down									Q8K2I3
			Q8VCM5	O08605	down				Q810U5	down				Q9D2V8	up				P19973	up				P11672	up				Q9R092	up				Q9CY18	down				Q61553	down									Q9DAW9
			Q9CRB8	Q9QY93	down				Q9CXS4	up				Q9CXS4	up				Q9JLB0	down				P01867	up				Q8BG95	down				Q60720	up				P68134	up									Q91YN9
			Q9CR13	Q8C163	down				P12367	up				Q8BGF6	up				Q8BH35	down				P62340	down				G5E8P0	down				Q08122	down				Q6A068	down									O35486
			Q64362	Q9DBW0	up				Q6PGL7	down				Q9D0K2	down				Q922M7	down				Q9CYD3	down				Q8C4X2	down				P63037	down				Q3TWW8	down									Q64462
			Q3UMW8	Q9JJ80	down				Q9D338	down				Q00493	down				Q9EP89	up				P51437	up				Q3UUY6	up				P51661	up				D3YXK2	down									Q04447
			Q9DCA2	Q8VE99	up				Q8BX02	up				Q61090	up				Q9DCJ9	up				Q8K3J1	up				P12367	up				P49300	up				Q9DCS2	up									Q8R420
			Q8C4B4	Q9DC69	up				P62075	down				Q8R1F1	up				P11103	up				Q3UWA6	down				Q62446	down				Q91YT8	up				Q9CQI6	up									Q8BGV0
			P61957	Q9D2U9	up				P58044	down				Q8VDG5	up				Q3UE37	up				Q9Z140	up				Q03717	up				O70400	down				Q8K296	down									P49710
			P43024	Q8BPG6	down				Q9Z255	down				Q64735	up				Q3UMF0	down				Q3T9E4	up				O70354	down				Q8R071	down				P35441	up									Q99LB2
			D3Z7Q2	Q9JIZ9	up				O08600	down				Q6PDY0	down				Q9CQ45	down				O70145	up				Q62226	up				Q9D2V7	down				Q8C854	down									Q9D964
			Q8R104	Q9DCL8	down				Q9D0R8	down				Q9DBE8	up				Q3UJU9	up				Q08093	down				Q9R118	up				Q2VPU4	down				P31230	down									Q8CGA3
				Q6ZPJ3	down				Q8CHP5	down				P84091	up				Q9ERV1	down				O35969	down				O09161	up				Q91WN1	down				Q6PHN9	up									O08579
				Q99KR7	up				P61092	up				Q920E5	up				P49300	up				Q8BHZ0	down				Q9D0M1	up				P98195	up				Q61398	down									A0JNU3
				P16460	up				O08599	up				Q9DBG3	up				O88425	down				P11835	up				Q99LL5	down				Q01730	up				Q9QZQ1	down									P04925
				Q9JIF0	down				Q91YS8	up				P00329	up				P28843	down				Q8BXA7	down				Q8CIZ8	up				Q8K2C7	down				Q9CQT1	up									P15105
				Q8C5Q4	up				Q8K371	up				P68368	up				Q9JHE7	down				Q9DBB5	down				Q8R138	up				P70429	down				Q91VM5	down									Q6DYE8
				A2ALW5	up				P62077	down				P70227	up				Q61171	down				O35601	up				P42125	up				P35700	down				P11627	down									P24638
				Q9D7M8	down				A2AM05	up				Q8BH97	down				Q9CVD2	up				P01723	up				Q8R1B5	up				Q8CCI5	down				O88492	up									Q5SSK3
				O70348	up				Q8BGI4	up				Q80YC5	down				Q5SUF2	down				Q9DB29	down				Q9CZH7	up				Q6A0A2	down				P28271	down									P58196
				P34914	up				Q9DB34	down				Q5SQY2	down				Q8K3K7	up				Q6KAR6	down				P01867	up				P11679	down				P54869	up									Q61990
				Q91WM3	down				Q8K354	up				Q61908	down				O70165	down				Q8C9B9	down				P61028	up				Q60931	up				P51410	down									Q8VHB5
				Q91YP3	down				Q6IFZ6	up				O70404	up				Q9CQ20	down				Q8VCW4	up				Q62419	down				P47713	up				Q9JHQ5	down									P08905
				P63011	up				Q9Z2U1	down				Q9R0P9	up				Q8CIN4	up				Q91VN4	up				P01837	up				Q8BH59	up				Q9QX47	down									Q9D2C7
				P49290	down				P61922	up				Q9D8Z1	up				Q8CH18	up				B2RPV6	up				P53986	up				Q00899	down				P06801	up									Q99NB1
				P06328	up				Q99M71	up				Q60716	down				Q9CR57	up				Q05117	up				O35681	down				P28653	up				Q9D023	up									Q8BJH1
				P06683	down				Q99MQ4	up				Q5SRY7	down				Q9CSN1	down				Q9Z183	up				O88735	up				P97863	up				Q9EPJ9	down									O88413
				P02088	down				Q9QXB9	down				P97300	down				Q9R118	down				Q6PAQ4	down				Q9JHL1	down				Q07456	up				P49615	up									Q61554
				Q8CIM7	up				Q61418	up				Q6P9J9	up				Q922R8	up				P62257	down				Q8R238	up				Q8R1U1	up				Q99LF4	down									A6X935
				Q64314	down				Q9JJL8	down				Q5SVR0	up				Q91Y44	down				O35668	up				P23475	up				Q64152	down				P54822	up									Q8BGC0
				P06745	down				P12960	up				Q924N4	up				Q9CZC8	down				Q05144	up				Q6PJN8	down				Q80UW2	up				O35381	down									Q8K124
				Q60714	up				P58252	down				Q9Z2Z6	up				A1L314	up				P08249	up				Q9JJC6	up				Q8CG76	down				P67984	down									Q8BWN8
				E9Q735	up				Q62000	up				Q6DID7	up				Q9QZ23	up				P20491	up				Q9R069	up				Q8VCF1	up				Q71RI9	up									Q91VS7
				Q3TBW2	up				Q8VEE1	up				Q99LG2	up				Q5SVR0	up				Q8JZM2	down				Q61127	down				Q8CGF7	down				Q9CWV6	down									P18406
				Q8K215	up				Q03145	up				Q8BHC9	down				O55142	up				Q9JM96	down				Q8VHP7	up				Q8K0C8	down				P63325	down									Q8CHU3
				Q9D2G5	up				Q91XD6	down				Q8BMZ5	down				Q60770	up				Q91W96	down				Q3U564	down				Q9D787	down				P51859	down									P17426
				P03893	up				Q8BKX1	up				Q9ERK4	up				Q9Z0M5	up				P01901	up				Q61037	up				Q8R0F3	down				Q8VE80	down									Q3UTJ2
				P52431	down				Q9QYR6	up				Q8R4U7	down				P57080	up				P62700	down				Q922Q1	up				Q7TNG5	up				O55103	up									Q9WV95
				Q99N87	up				Q8VDG5	down				P01656	up				P55097	down				P84444	up				Q91YP0	up				Q9Z1D1	down				P62301	down									Q8BJU0
				Q80W47	up				Q99P87	up				Q3V1L4	up				P97351	up				P06800	up				Q61249	up				P54103	down				E9PZQ0	up									B5X0G2
				P53657	down				P10852	up				P0CW02	up				P62082	up				Q80YN3	up				O35136	down				P51912	up				Q8K2F0	down									Q8C0M0
				P03888	up				P97494	down				O08842	down				Q9D7E4	down				P35969	up				Q8JZK9	down				Q8BSQ9	down				P20060	up									Q9D2Z8
				Q62356	down				P51175	down				P49586	down				Q9CQY6	down				G3XA57	down				Q91VJ2	up				Q9D3P8	up				Q60759	up									Q99KU0
				Q8CAY6	down				Q9ESB3	up				Q99LR1	up				Q8QZS1	down				Q8R3G9	down				Q9ESX4	down				Q9QXV1	down				P62702	down									O88587
				Q8BH35	down				Q9JIZ9	up				Q8K1H1	up				Q5SFM8	up				Q06890	up				P35505	up				O35682	up				Q9CYD3	down									Q8K2T4
				Q6PA06	up				Q9D385	down				Q8BGY7	up				Q8C0E3	down				Q8R2U6	up				P70414	down				P49717	down				Q03173	down									O54818
				Q9R0H2	down				P09242	up				Q8K353	up				Q8K3G9	down				Q8C1B1	down				Q68EF4	down				Q99J87	up				Q8R3U1	down									O35298
				Q60597	up				P97467	up				Q9ET22	down				Q9D8S9	down				Q91WT9	up				Q9Z268	down				Q8CI04	up				P39061	up									Q6P6L0
				O70302	up				P02535	up				P10649	up				Q9Z1T2	up				P21956	up				Q9WUP4	up				Q9JM95	up				P53026	down									P11679
				Q9Z2U0	down				Q64735	up				P63028	down				Q9JJL8	down				P04940	up				O70551	down				Q7TN05	up				P61979	down									Q9EPL9
				O88545	down				Q61481	up				Q3UHC2	up				Q6YGZ1	up				P20917	up				P17897	up				Q7TN73	up				Q9QY36	down									P47876
				Q8CDM8	up				Q9Z1X2	up				Q8K4G1	down				O08553	down				Q9D1H9	down				Q9DAA6	down				Q3TKY6	down				Q80U30	up									Q5SUF2
				Q8K2M0	up				Q99N28	up				Q9CZG9	down				Q8K2Y7	up				O35930	up				P83093	down				Q9JMD0	down				O54916	down									Q922J9
				Q60864	down				Q9R062	up				Q01149	down				Q8VE70	up				P84084	down				P97386	down				P23611	down				Q8VDP4	down									Q3UIR3
				Q9CXI5	down				P35585	down				P55065	up				P62849	up				Q9CRA0	down				Q8R1G2	up				Q923B0	down				Q91W89	up									Q8VEH6
				Q61133	up				Q8VDN2	up				P84084	up				Q9JI99	up									Q99KS6	up				Q64695	up				Q8VE97	down									P04939
				Q9D6Y9	down				Q9D7S7	down				Q8BV57	down				O88796	up									P14733	down				Q9Z0F4	down				Q3TYX3	up									Q9QWH1
				Q8C5H8	up				Q61753	up				D3Z4I3	down				O35218	up									Q9WTZ1	up				Q99L43	up				P09602	down									P11672
				Q9CZB0	up				Q9WTK3	up				P18468	up				A3KGW5	down									P29387	down				P61211	up				P07310	up									Q9DB60
				Q921L5	up				P60843	down				Q6ZWQ7	up				A0A140LIF8	up									Q9DCC7	up				P41233	down				O08795	down									O89086
				Q9D1H8	up				P97813	up				Q9WUA6	down				Q9D8I1	up									O35153	down				Q05685	up				Q61166	down									Q6P3A8
				Q811I0	up				P01636	up				Q8BGJ9	down				Q9R059	down									Q8JZV9	up				Q8VI23	up				Q8VCA8	up									P01646
				Q61576	down				Q3UVK0	up				Q9CQA1	up				Q6PEV3	down									P59017	down				O88491	down				Q91WF3	up									Q9DCN2
				Q9D7M1	down				Q99L20	up				P02469	down				P01942	down									Q8VCJ6	up				Q99LJ6	down				Q99KD5	down									Q9WV32
				P18419	up				P97864	down				A2APY7	down				Q68FE6	up									Q9D711	up				Q99J39	up				Q9D1E6	down									Q91VF2
				O70496	down				Q3UL36	down				Q6P5H2	down				Q8R4U7	down									Q9R099	down				P11531	up				Q99020	down									P48962
				Q8C3Q5	down				O70311	down				P15116	down				Q59J78	down									Q80VJ3	up				Q7TMC8	up				Q8CGY8	down									Q62426
				Q9CY57	down				Q61398	down				Q9Z109	up				Q99MR3	up									Q9QUK9	down				P28654	up				Q8BUH8	down									P00920
				Q9DBM2	up				P01656	up				P97770	up				Q91YE7	up									Q8VD24	up				Q80XD1	down				Q61550	down									Q9D0Z3
				P03903	up				F2Z472	up				P05977	down				P97807	down									Q62188	down				Q9D7T1	up				Q9Z1X4	down									Q9D826
				Q6ZPF4	up				Q8BMB3	down				O35465	up				Q8C015	down									Q78HU3	down				O70481	up				P63017	down									Q9R097
				Q3TCN2	up				P30115	up				Q8C4V1	down				B1AVH7	up									Q8CIM3	up				Q8C754	up				P15116	up									A2ASS6
				Q8CGB6	up				P56198	up				Q91WU4	up				Q8BZ60	up									Q9Z2E4	down				Q91WV0	down				Q6PDG5	down									P03987
				Q80VP0	up				P51432	up				Q6EDY6	up				Q9CYL5	up									Q3UIL6	up				P37889	up				Q9D394	down									P60824
				Q99M07	up				O35071	up				Q8C3W1	down				P32507	down									P51910	up				Q9R1C6	up				Q8BH43	down									Q9CQG1
				Q7TNE1	up				Q6TEK5	up				Q8R480	up				Q9WTP7	down									Q3UUI3	down				Q2VPQ9	down				O55042	down									O35490
				P59808	up				P63147	down				Q8R3F5	up				Q69ZR2	up									Q62048	down				Q9EPB4	down				P46412	up									Q9JLF6
				Q3UFF7	down				Q8BLY1	up				Q9ERE7	down				P06728	down									Q61704	up				Q8BGR2	up				Q3U5Q7	up									Q8CGB6
				Q4ZJN1	up				Q8CBY0	down				Q9DBQ7	up				P26450	up									P62254	down				Q91VX9	up				Q3TLH4	down									P21300
				Q80X82	down				Q9D7Q1	up				Q3TP92	up				O55143	up									P16388	up				Q9JKP8	down				Q8CIN4	down									P20108
				Q8BPB5	down				P01901	down				P15208	up				Q9R078	down									Q8BG48	down				O35566	up				Q9D5D8	up									P06328
				Q8BZR9	down				Q3TQI7	down				P57780	up				Q8CIB6	up									Q8R418	down				A7L9Z8	up				Q8K1F9	up									P62305
				P16301	down				Q9JHJ8	up				Q64133	up				Q6A4J8	up									Q8R5F7	up				Q8C156	down				Q810A7	down									Q9JK42
				Q80W00	down				Q9CQ49	down				Q8C0Z1	up				Q5EBH1	up									P31996	up				Q8R149	down				P01872	up									Q9DCY0
				Q62189	down				O88952	up				Q91YX5	up				P01660	up									Q811Q9	up				O88643	down				P62242	down									P09470
				Q8BYL4	up				P12023	up				O55242	up				Q8BPB0	up									Q60846	down				Q99JW4	up				O70274	up									P11404
				Q9DCH6	down				Q60847	up				Q99KH8	down				Q60575	up									P16460	up				E9Q0S6	up				Q7TMF3	up									Q99MD9
				Q3U276	up				Q99PN3	down				Q3UH66	down				P31230	down									Q7TPQ3	down				Q8C0L8	up				Q8R146	up									A6H584
				Q8VEB4	up				Q3UMT1	down				O70583	down				Q8BFU3	down									Q9CWZ3	down				P26369	down				P98203	up									Q8VIM4
				Q3THW5	down				P49891	up				Q9EPK7	up				Q9Z1K6	up									Q9ESW4	down				O08532	up				O54824	up									Q02013
				Q9QZ29	down				Q61189	down				O70305	down				Q8C2Q3	down									O09005	down				Q9JLQ0	down				P63158	down									Q921E2
				Q14C51	up				Q91XI1	down				Q9DC16	up				Q9CY02	down									Q91ZP9	up				Q9D219	down				Q70FJ1	down									P01887
				Q9CWJ9	down				Q9CWS0	up				P70195	down				O35841	up									Q9EQF6	down				Q9QUJ7	up				Q61233	up									P01029
				Q80W21	up				Q9ERD7	up				Q8BR63	down				Q9JJ00	up									P45376	up				Q9CYG7	down				Q9QXZ0	down									Q8BJS4
				Q8CJG1	down				Q9Z0Y1	up				Q8VIM9	down				Q9D554	up									Q8BGH7	down				C0HKD9	down				Q9QZ06	down									P10648
				Q9JKB3	down				Q3UPR9	up				P61600	down				P30681	up									P63024	down				Q9QUP5	up				Q5NCF2	up									P55096
				Q9CQA3	up				P35979	down				P70269	up				Q69ZZ9	up									Q8VC03	up				Q8R2Z5	up				Q9R0Q4	down									O08992
				Q91VF2	up				Q9JMG1	down				Q30D77	down				Q9WV06	down									Q9R059	up				Q03145	up				P62908	up									Q80SZ7
				O35900	down				Q8R0W0	up				Q91VF2	up				Q62086	up									Q8BX10	down				Q920A5	down				P26369	down									Q6PB93
				Q00724	down				Q9QYB5	down				Q60766	up				Q99JY3	up									Q80XU3	up				Q8BVA4	up				Q3U108	down									Q3UN02
				Q9D3P8	up				Q6Y685	up				Q5SQP1	down				Q80W47	down									Q8BXQ2	down				Q9WUG6	up				Q8K124	down									P29758
				Q00898	down				P01644	up				Q9Z2C6	up				Q76LS9	up									Q80ZJ1	down				Q9ER80	up				P62196	down									Q8BN82
				Q9DC70	up				Q8C176	down				P50295	up				Q05117	down									P46735	down				Q5SWT3	up				Q61205	down									P30677
				Q8K296	down				Q9JJV2	up				Q8C8R3	down				Q8K3J1	down									P98086	up				Q8BWY7	up				Q9QZA0	up									Q91ZN5
				Q80XQ2	down				Q8BLI0	up				B9EJ80	up				Q9EQP2	up									Q9Z2A9	up				Q9D600	down				Q8CI71	down									Q80W21
				Q80YA7	down				Q68EF0	down				Q8VBW6	up				Q8BHX1	down									Q60634	up				P24456	up				P49817	up									Q62394
				Q99020	down				Q61419	down				Q8R3P0	down				Q91ZW3	up									P17047	up				Q99M15	down				Q8R107	up									P30306
				Q8R307	up				Q9DC53	up				Q99K41	down				P68368	up									Q3TMP8	down				Q9CWU2	up				Q9Z0G0	down									Q9Z0M5
				Q8C0K5	up				Q9DC11	up				O08807	down				P97369	up									Q9DB26	up				Q06180	down				B5X0E4	up									P08207
				P60334	up				P83917	down				O70250	down				Q9CR86	down									Q9R1W5	down				Q3TWF6	down				O35643	down									Q9WVJ3
				Q9CQL5	up				P59016	down				Q99JB2	down				Q9CQ48	down									Q8C1Z7	up				Q921I2	down				Q91YE3	down									P04344
				P70255	down				P25962	up				Q8K3J1	down				Q8CHH5	down									P06837	down				Q8BGB5	down				Q9D379	up									Q8C4J0
				Q922P9	down				A2BE28	down				P40336	up				P63147	down									Q99NB8	down				Q921K9	down				Q99JF8	down									Q9CZ42
				P41317	down				Q61234	up				Q9D0F9	up				Q9EQW7	up									Q8K596	down				P24788	down				Q91YR9	down									Q8VE09
				P17665	up				Q99J23	up				Q8VEH6	down				Q8BU85	down									Q8BNA6	up				P31001	up				Q9ER72	down									Q921Q7
				Q80ZM8	up				P84084	down				Q61048	down				P56392	down									O88843	up				Q3UNX5	up				P40936	up									Q9ES89
				Q9D404	up				P06330	up				Q9D8V0	up				O88851	down									Q9Z2B9	up				Q91YY2	up				Q8BUY9	up									P01132
				O35459	up				Q99N93	down				P60229	up				P01639	up									P09602	up				Q8BWT5	up				Q61753	down									P0C605
				Q9D2R8	up				Q9D6S7	down				Q64669	up				Q8BTM8	up									P47743	up				P24668	up				Q3UKJ7	down									Q9Z0P5
				Q8C522	down				Q8K2Z2	down				Q9DAW9	down				Q8C5L3	down									Q9D7M8	down				Q9EST3	down				O88696	up									P31725
				Q3URE1	up				Q8R464	up				Q99PP9	up				Q9CY66	up									Q8K386	down				Q8BVE3	up				Q91WJ8	down									Q9DBY1
				Q9CQZ5	up				Q8BMJ3	down				P63054	down				P31996	up									Q9EQK5	up				Q9WTR5	up				Q8R0W0	up									Q9WUB0
				Q9D172	up				P49182	up				Q9CWL2	down				Q8BFW7	down									Q80SZ7	up				Q69ZK6	down				Q3UMU9	down									O88609
				P11588	down				Q01102	up				P62245	up				Q01320	up									Q7TNV1	down				Q9JIX0	down				Q8C5L3	down									A2ADY9
				Q9QWK4	up				P61290	down				Q9CQE1	up				Q8K1I3	up									O54965	up				Q9JK53	up				Q8R010	down									Q9WVT6
				Q8K2B3	up				Q02248	up				P63239	down				Q91WI7	down									Q69ZK0	down				O35691	down				P48428	down									Q8CE96
				Q925N2	up				P52795	up				Q8VEA4	down				Q9DB77	down									P97328	up				Q9CY94	down				Q3UU35	up									P01867
				Q62425	up				Q8BY35	down				Q6GUQ1	down				Q8C181	down									Q61420	down				Q60865	down				Q9QYI5	down									Q61207
				Q8BW49	down				Q9CWU9	down				A3KGW5	down				Q7TPW1	down									Q62148	up				Q9JKX4	down				Q9DBE0	up									O88909
				P21956	up				P10107	up				Q91V88	down				Q8CGB3	down									Q99PN0	up				Q9D1H9	up				P42232	down									Q8VCC2
				P97290	down				Q8BJF9	down				Q8C854	down				Q9QYI5	down									Q91Z53	up				Q8BQS4	down				Q922Q4	down									Q8BX05
				Q7TSC1	down				Q9QXS1	up				A3KGB4	up				Q9CWP6	up									A6H8H5	down				Q924H2	down				Q9CZ42	up									Q8K182
				P53996	up				Q8K284	down				Q922D4	up				Q7TNC4	up									Q9DCM7	down				Q9D312	down				Q07235	up									Q8VE95
				Q9QUR7	down				Q99LX5	down				P17717	down				Q05CL8	up									P15379	up				Q3UHB1	up				Q9DCZ1	up									Q8BTY1
				Q8R1V4	up				Q9D7W5	down				Q3URF8	up				Q9D1D6	down									Q9D1I5	down				Q3UD01	down				Q9CPU2	up									Q9D8Y0
				O08749	up				Q64133	up				P59016	up				Q61937	up									Q9JHJ8	up				Q99KG3	down				O55234	up									Q9DCJ9
				Q9D1H9	down				Q8CD15	down				Q9EQQ2	up				Q80ZS3	down									Q99PU7	down				Q9ES97	up				P10649	up									P97315
				Q91VM5	down				Q9Z2Q5	down				Q9D4H4	down				Q9DC11	down									Q8VCY8	down				O55242	up				D3Z4I3	down									Q3UYC0
				P04344	down				Q9CR16	down				Q9CQX8	down				P18654	up									Q61233	up				P61092	down				P14131	down									Q80XL6
				Q9CWX9	down				Q3U1G5	down				Q9DCD0	up				Q8C3P7	down									Q9CQT5	down				Q9R013	up				Q9CXV3	up									P28654
				P70295	up				Q8BMG1	down				Q9Z0W3	up				Q8R0X7	up									P0C8B4	down				Q9ER38	up				P50136	up									Q9JK92
				Q9JJ59	up				P99027	down				P62960	down				Q8BYW1	up									Q64338	down				Q3UDR8	up				P61161	up									Q9DAM5
				P61079	up				P01635	up				Q5SWP3	down				Q8BPB5	down									P39061	up				Q9D7I5	down				Q8R1X6	down									Q99MQ4
				Q923T9	down				Q9EPL2	up				Q8BXZ1	up				Q5NBU8	down									P48428	up				Q9DBQ7	up				Q93092	up									Q9Z1Z2
				P47199	up				P39428	down				Q9Z1T1	up				F2Z472	up									Q8K097	down				Q5SV80	up				P33173	down									Q8BW75
				Q3TLP5	up				P27573	up				Q9D8X2	down				Q62093	up									Q9JIY0	down				Q8K2Q5	down				P01867	up									Q8BGT5
				Q8K2Q5	up				Q62261	up				Q9D3S3	up				Q8C854	down									Q9Z0M6	down				Q8BH66	up				Q9JM96	down									A2ALS5
				O89103	down				Q9CPU4	up				Q8K1I7	down				Q91V61	up									Q6DFY8	down				P70694	up				P39447	down									Q8R3E3
				Q8CI66	up				P54276	down				Q3THW5	down				Q9CYW4	down									Q921I2	down				P58021	up				Q8BYH7	up									Q9R171
				Q8VD04	down				Q3TYX2	up				P70403	up				Q8BL97	up									P84244	up				Q62219	up				Q64442	up									P11589
				Q5SWT3	up				Q8R4H2	up				Q9Z1Q2	up				Q8R422	down									Q920N7	down				Q8VGR9	down				Q8VBW6	down									P70429
				Q05816	down				Q91YH5	up				Q61249	down				Q8R1S0	down									P35282	up				Q9QXG4	up				Q8CHP8	up									Q91WV7
				P56546	up				B2RRD7	down				Q8BKT7	up				Q99PQ1	up									Q60803	down				P50285	up				Q9D7X8	down									P48771
				Q9D0Q7	up				Q9WUZ9	up				Q8BMD8	up				Q9Z2G6	up									Q8K273	down				P97823	down				Q8BP48	down									Q9JLJ0
				Q99M01	up				Q8R3T5	up				Q8C172	up				Q5F2E7	down									Q9Z2H2	up				O35425	up				Q99KH8	down									P48722
				P08030	down				P28654	up				O09117	up				Q9CZD5	down									Q9DCN1	up				Q91V92	up				Q922H4	up									Q6P6M5
				P53702	up				Q3TPE9	down				P63037	down				Q8BMA6	up									Q9CQ25	down				Q9WUH7	up				P68433	down									Q9R1Q6
				Q9JIB4	down				Q2KHK3	up				Q8C5P5	up				Q5SXG7	down									P82347	up				P49312	down				Q9JJU9	down									Q6Q899
				Q9ESU6	down				Q921K8	up				P47802	up				Q8R2P1	down									Q91YD3	down				P28574	down				Q9JKV1	down									Q9CZX8
				Q8CIE4	down				Q9QXC1	up				Q61810	down				P00342	down									Q61147	up				Q62415	down				P0DP27	down									P07743
				Q5SUF2	up				Q3TH73	up				Q8BQ47	down				Q80YX1	down									Q9QY23	down				Q9Z0S9	up				P10630	down									Q9CX00
				Q9R0Q6	up				P84099	down				P01636	up				P29758	down									Q6P1B3	down				Q9QXA5	down				P26040	down									Q8VCC8
				Q9QYB8	down				Q8BH97	down				Q9DC37	up				Q4VA61	down									P28651	down				Q61830	up				Q91V57	up									Q61753
				Q9QYB1	up				O08529	up				O89023	up				Q8BND4	down									P41969	down				Q9D0F9	up				Q504P2	up									Q8K1B8
				Q01279	down				Q9CQD4	down				Q6P9Z1	down				Q8R323	up									Q8BVA5	up				Q9QUN7	up				O88545	up									Q3TPE9
				Q61390	down				O70451	up				Q5SWT3	up				P58466	up									P56394	down				P15327	down				Q9CY64	up									Q8R0J8
				Q9R257	up				P62046	down				Q8BP22	down				P42225	up									P10922	up				Q8K021	up				Q7TMM9	down									P97351
				Q9DC16	up				Q91WG4	down				Q8BT14	down				Q61191	down									Q8BRJ3	down				Q8VEB1	down				P61082	down									Q91WT4
				O70439	up				Q9JI19	up				Q8CHT3	up				O55098	up									P83510	down				Q6GQS1	up				Q99P72	up									Q61205
				P48964	down				P20443	down				Q9DCN2	up				Q9JKR6	up									P53798	down				Q6DIB4	down				Q9D8X1	up									Q61847
				Q9D6Z1	down				Q06890	up				Q9DB16	up				Q920B9	up									Q08481	up				Q9ES74	up				P15331	up									Q9QXE0
				P31532	down				O88271	down				Q9R112	up				Q02788	up									P97302	down				Q61165	up				P63030	up									Q5NCE8
				P26645	down				Q8BHB0	up				Q8R5J9	up				Q91VA6	down									O54750	up				Q9WVC3	up				Q9QWR8	up									Q8CDN6
				P17439	down				Q61503	up				P46638	up				Q8C4H2	down									Q80V31	down				Q8CIB5	up				Q9R0P4	down									P16330
				Q9CPZ8	up				P21844	up				Q3TIV5	down				Q9CXW4	up									Q6A051	down				P54818	up				Q8CI03	down									Q8K3H5
				Q9CQN3	down				Q01339	up				P97321	down				Q64700	down									Q9CPZ8	up				P12382	up				P04342	down									P04940
				P21995	up				O35593	down				Q8VCI0	up				P35821	up									P17095	up				Q05020	down				Q9JKS4	up									P01869
				P15327	down				Q9Z1E3	down				Q9D486	up				Q8BW96	up									Q91WA3	up				Q80W93	up				Q91X20	down									Q9D4V7
				Q9QZU9	down				Q02257	up				Q61239	down				Q8CI43	down									Q9WV27	up				Q3UM29	up				P19137	down									Q91V01
				P51163	down				P54761	up				P05201	up				Q9R0B9	down									Q9DCJ1	down				Q9CZW4	up				Q8K2L8	down									Q9D8B4
				Q8BKX1	down				O35448	down				Q8BHG1	up				Q91W18	down									Q8R179	up				Q8CHG7	up				Q9JJV1	down									P15920
				Q99KK7	down				Q8C165	up				E9PXF8	up				P01864	up									Q62264	up				P01849	up				Q99JW2	up									Q8R5A3
				O55042	down				P62889	down				Q00519	up				P58058	up									Q64522	up				Q64339	up				Q9D0J4	down									P55772
				Q9Z224	up				P30415	down				Q61334	up				Q62261	up									Q99JH7	down				Q8VCJ6	up				P62918	down									O88623
				P00920	down				Q3UGS4	down				Q5M8N4	up				P02463	down									Q8BH43	up				P70303	up				Q8K2B3	up									Q9Z211
				P39053	down				Q8BKT7	down				Q9R0E2	down				Q07802	down									O35492	down				Q62230	up				Q9CQ62	up									P07607
				Q91VW3	up				G5E8K5	up				O70503	up				O08795	up									Q80VM4	down				D3Z2R5	up				P97457	up									Q9Z255
				Q9CQV6	up				P83940	down				Q7TSE6	down				P14069	up									Q9CZQ9	up				P70392	up				P21126	down									Q8K1A5
				Q9D0L8	down				Q8VED5	up				F7BWT7	up				P62311	down									O70404	up				Q62417	up				Q9WUD1	down									Q9DB25
				Q03963	down				O35566	up				E9Q7D5	up				Q9QXK3	up									Q8BIA4	down				O54786	down				Q9R0H2	down									P17439
				Q3V1T4	down				P40694	down				O08992	down				Q8R1U2	down									P26040	up				P35762	up				Q8C2Q3	down									Q9ERG0
				Q01405	down				Q9QZU9	down				Q8BGS2	up				Q6PAL8	up									Q3LAC4	down				O09117	up				Q9EPU0	down									Q91WT8
				P09411	down				Q9D711	up				Q9QXX4	up				Q9QZH6	up									Q8R4E6	down				Q62226	up				Q8VD04	down									Q8BXZ1
				Q8CJ61	up				Q8CI78	down				P22437	up				P46735	down									Q91ZW2	down				Q8BHC0	up				Q8BQM7	down
				P97471	down				Q8VHH7	up				Q3UHX2	down				Q8JZQ9	up									Q8K1S1	up				Q8K2D3	down				Q61316	down
				P49962	down				Q91YX5	up				Q9EPL9	up				P40240	up									Q61599	up				P70232	up				Q80UY2	down
				Q8R4U7	down				Q9WV96	down				Q7TQF7	down				Q8VDD5	up									Q6J1H4	up				Q8R0J7	down				Q68FF6	down
				Q8VEM8	up				Q6DFV7	down				O88492	down				Q9CQM9	down									Q9D7E3	up				Q9DCL9	up				Q80XH2	up
				Q9D287	down				Q64282	down				P28650	up				Q9CPT4	down									Q9D2P8	up				A2AHG0	down				Q62234	up
				Q9R0P4	down				Q80WT5	down				P27601	up				Q61646	up									E9Q6C8	down				Q9CQM5	down				F6ZDS4	down
				Q99JW2	down				Q62147	up				Q6GV12	up				Q61400	up									Q9CXJ4	up				Q8R0P4	down				Q6NSR8	up
				Q8K1N1	up				Q8BGD9	down				Q8BYK6	down				Q9R1E6	down									Q9CQ49	down				O08746	up				Q922Q1	up
				Q8CE50	up				Q9DCE9	down				Q921C3	up				P23591	up									P51125	up				Q9Z160	up				P29595	down
				Q9D289	up				Q8R3K3	down				P46978	up				P35737	up									Q60953	up				Q9Z2Y3	down				Q9DBL7	up
				Q64237	down				Q9CXW3	down				P48758	up				Q9D394	up									Q9EQ06	up				P01831	up				Q9Z1T2	down
				O08600	down				Q8VD75	up				Q62226	up				Q6PNC0	up									Q8BTC1	up				Q8BUI3	up				P47915	down
				Q9CQV5	up				Q8BXV2	down				Q80X73	down				P84091	up									Q67FY2	down				Q61490	up				P54103	down
				P39039	down				Q9JLR1	up				P97351	down				P18337	down									Q8C739	down				Q6PAM0	up				P10711	down
				Q9DCG6	down				P62843	down				Q9ER38	up				P97310	up									P50608	up				A2AFS3	up				Q91VD9	up
				Q91Z31	down				Q9DCL8	down				Q8VBZ3	up				P97329	up									P35290	down				Q8BHY3	up				Q9DCR2	down
				Q9CR61	up				P32921	down				Q60737	down				Q80US4	down									P19324	down				Q80VA0	up				Q8BVI4	up
				Q64674	down				Q9D0R2	down				P48774	up				Q8CG46	up									Q62315	down				Q3TWL2	up				Q78ZA7	down
				Q03517	down				P21279	up				Q80T21	down				Q8VI24	down									Q8BGB7	up				P00375	down				Q9CPX6	down
				B2RRD7	up				Q8R2U6	up				Q8VE47	up				O55022	up									Q8BU11	down				Q8CIF4	down				Q8K003	down
				Q9D2Z4	down				O35685	down				Q810U5	down				P59438	up									Q8R1V4	up				Q9DB26	up				O08539	down
				Q9EP69	up				Q80ZK0	down				Q8VDJ3	down				P47713	up									P58466	up				Q8BWW4	down				O55087	up
				Q08879	down				Q80WG5	up				Q7TSJ2	down				Q99M71	down									A2AJA9	down				Q9ERL9	up				Q04447	down
				Q99K41	down				P58404	down				Q9D1I5	down				Q9CZS1	down									Q924Y0	up				Q8VI33	down				Q9R1Q9	down
				Q9ES52	down				Q5U5V2	up				Q9D9K3	down				Q793I8	down									Q6NXM2	down				Q8BGS7	up				Q8JZV7	up
				P02104	down				Q811U4	down				Q8BHY8	up				Q64487	down									Q9QZB0	up				Q60641	down				O54724	up
				Q99LJ0	down				Q99K51	up				Q9DCL9	up				Q60766	up									Q9JIZ0	down				Q9CZ57	down				Q8BI84	down
				P47226	up				P21278	up				Q6ZQE4	up				P60521	down									Q9D7X1	down				Q9Z1S5	up				Q8K2F8	down
				Q9Z110	down				Q8VBT9	down				Q8K1R7	up				Q9DBS2	down									Q8CHH9	down				P12960	up				Q9Z1N5	down
				O35350	down				P51910	up				Q80SY5	up				Q9JLQ0	down									Q8BL03	down				Q9DBU0	up				P68033	up
				Q9D7X8	down				Q91ZI0	down				P01660	up				Q9WVJ9	down									Q8C079	up				Q9CZV8	up				Q62425	up
				Q91VX2	down				Q8R5I6	up				Q9DAZ9	down				Q8C0L0	up									Q3UD01	down				Q8BYI6	up				Q91XM9	down
				E9PUQ8	up				Q810S1	up				Q8QZY6	up				Q9D8X1	down									Q91YT8	up				P11627	up				Q60864	down
				Q9QX11	down				Q8R2Q4	down				Q3UMR5	up				Q921G6	up									Q99MD9	down				Q91X97	up				P20801	up
				Q9CQH3	up				P42867	up				O55060	up				Q60634	up									Q9D6E4	down				P63168	up				Q9JKD3	down
				Q99MI1	down				Q61655	down				P06683	down				Q8BMZ5	down									Q9CWF2	down				Q91WK0	down				P20357	down
				P28665	down				B1AZA5	up				P53994	up				Q8VCC1	down									P28654	up				B2RSH2	up				O08917	up
				Q6URW6	up				O09117	up				Q8VDI1	down				Q9D1H7	up									P28063	up				Q8R4D1	up				Q01815	up
				Q8VDC0	up				Q61508	up				Q80Y14	down				Q9R226	down									P97808	up				O08688	up				Q5SX39	up
				Q64523	up				Q8R016	down				O35625	down				Q8BJU0	down									Q8R1S4	down				Q8VCI5	down				Q9D1R9	down
				Q9Z0K8	down				P18525	up				Q9D938	up				A2APY7	down									Q9Z0V7	up				Q8R5I6	up				P01633	up
				Q9WVC6	up				P99028	down				Q9Z1M0	up				Q9EQ61	up									Q8QZZ7	up				P08030	down				Q80VP1	down
				Q9CS42	down				Q8VI93	down				O35609	up				O70477	up									Q7TMM9	down				E9Q784	down				Q60676	up
				Q9D0C4	down				Q8C3F2	up				Q8BZQ2	down				Q3TVI8	up									Q78WH7	down				Q8BH79	up				Q7TQF7	down
				P07758	down				B2RS91	up				O88543	up				P70168	up									Q9QWW1	down				Q8BZS9	up				Q9WVQ0	up
				Q924T2	up				O70410	up				P60603	up				C0HKG5	up									Q3TUA9	down				Q9QZ85	up				Q9D032	down
				Q9CQ10	up				O70622	up				Q61169	down				P04441	up									Q9CXR1	up				P97805	up				Q9D0J8	down
				Q80V42	up				A2A791	down				Q61735	up				P61148	down									Q9CZ83	down				Q9JJ89	down				P26883	up
				Q9WUR2	up				P13595	up				Q99JR1	up				P54726	down									Q8R1H0	down				Q9Z0J4	up				Q62393	down
				Q9Z247	down				A2AJL3	up				Q9CZB0	up				Q8JZQ5	up									Q9EQK7	down				Q9QUG9	up				Q5NBX1	up
				P63280	down				Q8C050	down				Q80YF6	up				Q99KK2	up									P70379	down				Q6TXD4	up				P59017	down
				Q9JI19	down				P53996	down				P82198	up				P27573	up									Q9EQ28	down				P00329	up				P35293	up
				Q91WF7	up				Q9DBT5	down				P28028	up				B9EKR1	down									Q921C1	down				Q9JJX7	down				Q8VCC8	up
				Q99LD8	down				O09047	up				Q7TN05	up				P50295	up									Q3UF64	down				Q3U2V3	up				O55131	down
				Q8BTC1	up				Q8K441	up				Q99PL5	down				Q8BH75	down									P32848	down				Q8BRK8	up				P51910	up
				O35295	up				Q924T2	down				Q9QYR6	down				Q9JHF7	up									O35074	up				Q8R1F6	up				O88487	down
				Q4VBE8	down				Q80XU3	down				A1L3P4	up				O35382	up									P70255	down				Q91YE8	up				O08749	up
				Q3UR70	up				Q9DB00	down				Q62446	down				Q60772	down									P23708	down				P27641	up				Q9CWM4	down
				Q9D125	up				P62245	down				P17095	up				Q8K199	down									P97434	down				Q8K301	down				P31324	up
				Q5FWH6	down				Q9CQF8	down				Q3UUI3	down				Q3URS9	down									P30681	down				Q3TVI8	up				O88712	down
				Q8VCG4	down				Q8BGY4	down				Q8K5C0	up				Q6IR34	down									P08414	down				Q99L20	up				Q8VDK1	up
				P54729	down				P0DJF2	down				P42227	up				Q5I012	up									Q8BMS4	up				Q99P58	up				O88569	down
				Q8CIM3	up				P33587	up				Q921Z5	up				Q924C1	up									Q07174	up				Q922S4	up				Q99LD8	down
				P29758	down				P12246	up				Q9WUK2	down				Q8BMF4	down									Q69ZK6	down				Q9D8Y7	down				Q9WTY4	up
				Q8BND5	down				P50580	down				Q61189	down				Q8K009	down									Q3UYG8	down				P97467	up				Q91Z53	down
				Q9CQS8	up				Q69ZX8	up				Q80VA0	up				Q3UMW7	up									P48678	up				B2RX12	up				P16125	up
				Q8R0X7	up				Q61152	down				O70475	up				Q8CAK1	down									P16015	down				Q9ERN0	up				Q07076	up
				Q62000	up				P26231	up				Q9EP69	up				P97311	up									Q3TY60	up				P13707	down				Q6NVF9	down
				Q3UMB9	up				Q8BFY6	up				Q3TQB2	up				Q9CXZ1	down									Q60945	up				P63094	up				P58252	down
				Q9Z1R2	up				Q91YJ5	down				Q9DB50	down				Q6PGF7	up									Q8CI11	up				Q8R0K9	down				Q8BGS7	up
				P15307	down				P51885	up				Q8R0G7	down				Q9D0I6	down									Q5EBG8	down				P97447	up				P62960	down
				O35972	up				Q8R3G1	down				Q9Z2G9	up				Q5ND34	up									P97372	up				Q5RJH2	up				P48962	up
				Q8R326	down				P26645	down				Q8K0D0	down				Q8K0D5	down									P50285	up				Q8BZF8	up				Q8BSF4	up
				P83940	down				Q99N11	up				O88561	down				Q3TAS6	down									P28184	up				Q3UG98	down				Q11136	down
				P01644	up				P19157	up				Q8BRN9	down				P47876	down									Q6ZWY8	up				Q8VHB5	up				P84078	up
				Q9Z2E9	up				P82349	up				Q9D379	up				Q811U4	up									O35744	up				Q3UIL6	down				Q07417	up
				Q8BGD8	up				Q8CCK0	up				Q0P678	down				Q9JM96	down									Q70IV5	up				P09242	up				Q9D061	down
				P62315	down				P14873	up				P10648	up				Q810Q5	up									Q80Z96	down				P23927	up				Q9D967	up
				Q8K182	down				A2ASQ1	up				Q3V132	down				Q61233	up									P39749	up				O08832	up				Q9D6K8	up
				O35387	down				Q91VR7	up				P68134	down				Q9D9M5	down									Q7M750	down				P17183	up				Q61823	down
				O88271	down				P07901	down				Q8CJ40	down				Q8VDM6	up									Q8R0I0	down				Q8BH98	up				Q62167	down
				Q8BWF0	up				A2A863	up				P01898	down				P42128	down									P52840	up				Q7TPR4	up				Q99MQ4	up
				P70429	down				Q8BVW0	up				P12367	down				Q99J47	up									Q9D6V8	up				Q9QZF2	up				Q9DAW9	down
				Q9ER00	up				Q922U2	up				Q8BX10	down				O70400	down									Q9NYQ2	down				Q8VCD6	up				Q91ZJ5	up
				A6H5Z3	down				Q3TGW2	up				Q9D2L5	down				Q5EG47	up									Q61699	down				Q91WD0	up				Q9Z2C5	up
				Q6A0A2	up				Q8CJF7	down				Q80W54	up				Q80X50	down									Q8VDS3	up				P50608	up				Q9CWL8	down
				Q9QZA0	up				Q8K3C3	down				Q91YJ5	down				P01635	up									Q7TPD3	down				Q01147	down				P57759	down
				Q9DC71	up				Q921E6	down				P97372	up				P30999	down									O35598	up				Q61133	up				Q9D883	down
				P26883	down				Q8BQ89	down				Q8BH74	up				Q99KJ0	down									P41164	up				Q8R1F1	up				Q9JM76	up
				Q9DCZ1	up				P47962	down				Q9D7X3	up				Q99KB8	down									Q8K2T4	up				Q8VHX6	up				Q9R117	up
				Q9QZ23	up				P80318	down				Q60847	up				Q8BPY9	down									Q9CY97	down				Q8BV57	up				Q9DBS5	down
				Q7TMF3	up				Q91WM2	down				Q8K1E0	up				O35174	up									Q8VE73	down				O35601	down				Q8K1Z0	up
				Q5M8N0	up				Q8VDD8	down				Q8BKE6	up				Q9ERR1	down									Q3V0K9	up				Q91X72	up				Q64437	down
				P01942	down				Q62167	down				P57680	up				P35290	up									Q8BJ64	up				Q01065	up				P59999	up
				Q9D6J5	up				Q99N48	up				Q6ZWZ2	down				Q9R111	up									P50114	down				P53612	up				Q61696	down
				O89051	up				Q64339	down				Q9DBG6	up				Q9D659	up									Q8BH50	down				Q08874	up				P97929	down
				Q9CZ30	down				O88736	up				Q9CR68	down				Q8CHU3	down									Q69Z26	down				Q8BYC6	down				Q9ESJ4	up
				Q91YD9	down				O70492	down				Q8BZA9	up				Q64324	up									Q69ZS6	down				P51807	down				Q9DBF1	up
				Q80TR8	up				Q9WVL1	down				Q9WTQ5	down				P70271	down									Q61122	down				Q8BH01	up				Q60737	down
				Q9EQ20	up				Q91Z40	down				Q3UR97	down				P70248	up									Q8R0N6	up				Q8K2F0	down				Q8BGN8	down
				Q9QUR6	down				Q922Q1	up				Q8BG48	up				Q9WTX5	up									Q921L3	down				Q8BM88	down				O35136	down
				P97352	up				O55022	up				P21981	up				Q8R3Z5	down									Q3UHK1	down				Q8VDV3	down				P18572	down
				P38060	up				Q3UHX0	down				Q9CZU3	up				P10649	up									Q9JHG2	up				Q80X19	down				Q9JME5	down
				P48722	down				P21812	up				O35607	up				Q99N95	up									P35279	down				P83917	down				Q9QYJ3	down
				Q60596	down				Q7TSE6	down				Q6A068	down				Q3U308	up									Q8R105	down				Q5SQX6	up				Q99K48	down
				P28651	up				Q8BJ63	up				P01635	up				Q8R0F8	down									P84086	down				Q922E4	down				Q8R1V4	up
				Q71RI9	up				Q62219	up				Q6P8Y7	up				Q9R0E1	down									Q64676	down				P35385	up				Q91VJ4	up
				P07309	down				Q8CDN6	down				Q8CGC7	up				P56477	down									Q8CGP0	up				D3YXK2	down				P05132	up
				Q8BJ64	up				P09803	up				Q925E8	up				Q61074	up									Q6ZPK0	down				P47738	up				Q99LE6	down
				P01029	down				P16546	up				Q8BP48	down				P97372	up									B1AXV0	down				Q9EPS2	up				P62631	down
				Q60759	up				Q9WVH9	down				P56393	down				O70145	up									Q8BP71	down				Q9D6T0	down				P55012	up
				P70265	up				P42082	down				P21619	up				Q61470	down									P26883	down				Q9CZ92	down				Q9JHI5	up
				O88291	down				Q8K0G5	down				P62746	up				Q60714	up									Q8VDG3	down				Q9D2E2	up				Q8CI75	down
				Q9JHH6	down				Q6VVW5	up				Q8R1F0	down				Q9R0Q7	up									Q8BM92	down				P30681	down				Q3U0V1	down
				Q61545	down				P28653	up				Q99LB6	down				Q99N96	down									P28798	up				Q8BGC4	up				Q8BPA8	down
				Q9Z0M5	up				Q91X72	up				O35074	up				Q9Z0I7	up									Q9EPQ7	up				P83510	down				P23927	up
				P0CW02	up				Q6X893	up				Q9QUI0	up				Q64726	down									Q91VU0	down				P21956	up				Q8BTG3	down
				Q8BPY9	down				P15655	up				P08121	down				O88448	down									Q62465	up				Q6VNB8	up				Q99KC8	up
				Q99N85	up				Q9CQV8	up				Q8R3R8	down				Q8BRH0	down									Q7TNS2	up				P32020	down				P23242	down
				Q8K1I7	down				Q9D902	down				Q8BGF3	down				Q3UUQ7	up									Q9D1X9	down				Q62193	down				Q61147	up
				Q99M51	up				P06327	up				Q9CQB5	up				P63254	down									Q80TF4	down				Q91YD4	down				Q9CR26	down
				Q5SSW2	down				Q61081	down				Q8CD92	up				P40630	up									Q8R5F8	down				Q8K3K8	down				Q64291	down
				Q9D3U0	down				P43024	down				Q8BY89	up				Q99L43	up									Q80UY2	down				Q8BR70	up				Q9WUA5	up
				Q8BG05	down				Q9R1C6	up				P35564	up				P08775	up									Q6PIX5	down				Q921U8	up				O08848	down
				P01898	down				O54991	up				O55033	down				Q569Z5	up									O89032	down				Q3UGY8	up				P47738	up
				Q8C1Y8	down				P28660	up				P07309	down				P36371	up									Q8BWR2	up				Q0VDN7	up				Q9QXS1	up
				Q8BG92	up				Q6PDJ1	up				O35114	up				O08582	up									Q91WM6	up				Q8BFR4	down				Q6ZWV3	down
				Q8K370	up				Q8BK08	up				P07310	down				P62862	up									Q09200	down				Q99L02	down				Q99MR6	down
				Q9CWU4	down				Q9CR39	down				P01837	up				P07901	up									Q99N50	down				Q9JK83	down				Q8BFQ4	down
				Q9JJA4	down				P08207	up				Q9QZF2	down				Q9DCV4	down									Q9CRC3	up				P62737	up				P51880	down
				Q8K4F5	up				Q91VE0	up				Q5DTX6	down				P18181	up									Q8K2T1	up				Q9QXY1	down				Q8CCJ4	down
				Q505D7	up				Q8R2Y2	up				Q8BHE8	up				Q8R138	down									Q62442	down				Q9JIG8	up				P61750	up
				Q9CR57	down				Q61140	up				Q3U0D9	up				Q61810	down									Q60847	up				Q8K0J2	up				Q8VBX6	down
				Q9DBZ1	down				P22366	down				Q9JHE7	down				Q9EPK6	up									Q4QQM4	up				Q91VF2	up				Q8BK08	up
				P49222	down				P47955	down				Q0GNC1	up				P13864	up									P21619	up				Q60751	up				Q9CQZ6	up
									Q61578	down				Q9D0P8	down				P28867	up									Q99JR8	down				P14602	up				Q9JLQ0	down
									P09055	up				Q8CD19	up				P07214	down									Q61646	up				P07742	down				Q924X2	up
									Q9R269	up				Q3TVP5	up				P24788	up									P48036	up				P55088	up				Q9JIX8	down
									Q80YD1	down				Q8K296	up				Q9DCT8	down									P08074	up				Q64237	up				Q9D1G3	up
									O35658	down				Q9D236	down				Q9CYZ6	down									Q99J56	up				P11688	up				Q921K8	up
									Q64433	down				Q8BLN5	up				Q5PSV9	up									Q6DFV5	down				Q3UP38	up				Q9QZD9	down
									Q9CYR6	up				Q8VDT9	down				Q8BWF0	down									Q8CD26	down				O35874	up				P15089	up
									Q91VE6	down				Q9Z2I2	down				Q8C5K5	down									Q8BZM1	down				Q8BVK9	up				Q9R269	down
									Q80W00	down				Q9DBR3	up				Q6DID3	down									P56657	up				Q8VIK2	up				P70404	up
									P11499	down				A2AIV2	up				Q91YR7	up									A6H603	down				Q9R1C7	down				H3BJG9	up
									Q9DBE8	up				Q80TR1	down				Q9ES46	up									Q8BGV9	down				Q9Z2L6	up				P28650	up
									Q9Z1Q2	up				Q5SQX6	up				P23116	up									Q99MZ7	up				Q8BU25	up				P21550	up
									P25446	up				Q9QZB9	down				P62500	down									P97493	down				P68404	up				A2AGT5	down
									Q9WV03	down				P49813	down				Q8R4N0	down									Q99JR5	up				P70202	down				Q9CXA2	up
									P97377	down				Q9DB10	up				Q00897	down									Q9Z1M0	up				Q9D8C2	up				Q9CR62	up
									Q62465	up				O35711	up				P59108	up									Q8K3C3	down				Q9EPU5	up				O70585	down
									Q9DBM1	down				O70589	up				Q8C5H8	down									Q8R3U1	up				Q8VCA8	down				Q8K2I3	up
									Q8C3W1	down				Q61234	down				Q9JIK5	up									Q8VHQ3	down				Q8K177	up				Q921F2	down
									Q62186	down				Q91VJ2	down				D3Z7P3	up									P35441	up				Q8K1R7	up				P42932	down
									Q9CZH3	down				P03921	up				Q8BYI6	up									Q8CAK1	down				Q5JCS9	up				Q8VD12	down
									Q8BSY0	up				Q00560	down				Q61282	up									Q8JZR0	down				P60879	up				Q91X96	down
									Q9R0P4	down				O89106	up				Q07235	up									Q9EP97	down				Q6X893	up				P54071	up
									Q62277	up				Q9Z2V5	down				Q6PDG5	up									Q8JZW5	down				P62748	up				Q9CPR1	down
									O35216	down				P57080	up				Q3U9G9	up									Q4VC33	down				Q04592	down				Q08652	down
									P70180	up				Q9WU42	down				Q8BW75	up									A2ACJ2	down				Q61792	down				P70297	down
									P63276	down				Q9QYK9	down				P51410	up									Q63912	up				Q810A3	down				Q8K010	up
									Q9Z0Z4	up				Q8BHZ0	up				O35099	up									P35550	up				Q99JR5	up				P27659	down
									Q9WUK2	down				P99028	down				P70268	up									Q8BL06	up				P33611	down				Q9JK37	up
									Q64437	up				Q64511	up				Q8VE38	down														Q80X45	up				P62830	down
									P70670	down				Q9DCZ4	up				P39688	up														Q3UFS4	down				P58710	down
									P01642	up				Q5SW19	up				Q5SVL6	up														P31324	down				Q9EQK5	up
									Q70FJ1	up				P00184	up				O08734	down														Q8VE37	down				P52912	down
									P35980	down				O88200	down				Q9JMA1	up														Q3UHX0	down				Q9CQM9	down
									Q7TQ62	up				Q9R0E1	down				Q8BIQ5	down														Q01063	down				Q8CGA0	up
									P09535	down				Q9Z2G6	up				Q8C3J5	up														Q9R0P5	up				Q8BMS1	up
									Q8BH44	up				O09110	up				P23708	down														Q69ZF7	up				O88207	down
									Q9QYJ3	down				Q921H9	down				Q9DAS9	up														Q8R4K2	down				Q61001	up
									Q9DBD5	down				Q9CX34	down				P58681	up														Q91XD2	up				Q8CI94	up
									Q9CWK8	down				Q8BMJ3	down				Q9Z1X4	up														Q922J9	up				Q61545	down
									P14206	down				Q3UJP5	down				Q61581	down														O70421	up				Q9CWU4	down
									Q8R242	up				Q99LQ4	down				O35711	down														Q9JK92	up				Q3UHX2	down
									Q9DD18	up				P60202	down				Q5DTM8	up														Q9WTS2	up				P60521	down
									Q8BH79	up				Q8BGH2	up				Q80WW9	up														Q9JII6	down				Q9DAS9	up
									Q9JKP5	down				P09542	down				Q91YJ5	down														Q8CBB9	up				Q91WB7	down
									Q6A0A2	down				Q91VT4	up				Q5MJS3	down														Q9DBT4	up				P24288	up
									Q8K0Y7	up				Q60675	down				Q91X96	down														Q3TTY5	down				O55028	up
									P04223	up				Q62415	down				Q99JR8	up														P11087	down				Q9CQA3	up
									P15089	up				Q8CE96	up				Q64281	up														Q91VR7	up				Q9CWY8	down
									A2AWP8	up				Q6IR34	down				Q8K4L6	down														Q8K2D6	down				Q61644	down
									Q00724	up				Q3UM29	up				A2AAY5	down														Q6PIX5	up				Q569Z6	down
									Q9JL35	down				Q61107	up				Q9Z1K5	up														P07214	down				Q9WVJ3	down
									P47963	down				Q9QXE7	down				P70335	up														O35640	up				Q8BGN2	up
									Q9JJH1	up				Q9CQ45	down				Q8CBA2	up														Q9DBJ3	down				Q9JJZ2	up
									Q64152	down				Q62313	down				Q99LX5	down														Q80UF7	down				Q9ESD7	up
									Q6ZQK5	down				Q8K354	up				Q9D8Y7	up														Q8BQM4	up				O88935	down
									Q8BRK9	up				Q8BGC0	down				P19536	down														Q80Y83	up				Q9JL35	down
									Q3UTD9	down				Q6P9N1	up				P70399	up														O89029	up				Q8K0S2	down
									Q9JIY0	down				Q8VDI7	down				Q60775	down														Q62000	up				Q3UYC0	down
									O35490	down				Q00623	down				Q91VF2	up														Q9CZC8	up				Q9D898	up
									Q920R0	up				P98083	down				P05214	down														Q99JY3	down				Q14CH7	down
									A6X935	up				Q80ZW2	up				Q99K01	up														Q61464	down				Q8R429	up
									P32261	up				Q3UMB9	up				Q9Z183	up														Q9JL19	down				Q9DCV4	up
									P09411	down				P61148	down				P63011	up														P24270	down				Q99KJ8	down
									Q8R3B7	down				Q9DBR0	down				Q571G4	down														P04925	up				P70408	down
									Q8BQZ5	down				Q9D8U4	up				O09000	down														Q99N28	up				P14115	down
									P61967	down				Q69ZP3	up				Q14AI0	down														P59481	up				Q9EQ20	up
									P55772	up				Q99PV0	up				O88842	up														P30677	up				Q14BI2	down
									P47750	up				Q9D6X6	down				Q91VH6	down														O35379	up				Q9Z2W0	up
									Q66JX5	down				O35566	up				Q8BGQ1	up														Q9CZE3	up				Q9WU42	down
									Q9Z2U0	down				Q8VC31	down				P40237	up														Q9Z0P5	down				E9Q9K5	up
									Q01341	up				Q63844	up				Q9JHI7	up														Q8BX94	up				Q9ES46	up
									P61222	down				Q91YR9	up				Q3UFF7	down														Q8VCP8	down				Q08091	down
									P28862	up				Q8R3B1	up				O70546	up														Q8CFV9	down				O70624	up
									Q9DAM7	down				Q9CR62	up				Q9WUR2	down														Q99PP6	up				Q9Z1W9	down
									Q64704	up				P12960	down				Q8C1A5	down														Q8R316	down				Q68FL4	up
									P62754	down				P47964	down				Q99LD8	down														Q11127	up				Q99PL6	down
									P47879	up				Q9D9U9	down				P97822	up														P97433	up				Q9ESZ8	down
									Q8BTZ7	down				D3YZV8	down				Q8C5N3	up														Q8BJS4	up				P09528	up
									P17809	up				Q9Z0H4	down				P62915	down														Q09200	down				Q9R0Q6	up
									P63325	down				Q8VD04	down				A2AGT5	up														P0DW87	down				Q9EST5	down
									Q08189	up				Q91XD6	down				Q61147	up														Q9CYI4	down				Q9WV35	up
									O89104	up				O88792	up				Q8VDQ8	up														Q8QZR1	down				P39054	down
									Q8K0V2	up				Q64435	up				Q8BKI2	down														O70480	up				Q64331	down
									Q7JJ13	down				P26516	up				Q8K363	up														O08638	up				P14152	up
									Q91XB0	down				Q8K1I3	down				Q3V4B5	down														Q9ERB0	down				Q9D8E6	down
									O88712	down				Q9QYY8	down				Q64516	up														Q9D8Y8	down				Q8BMU0	up
									P42230	down				Q3UMW8	up				Q9DCB8	down														Q9QYB1	up				Q80WM3	down
									Q8R054	up				Q6PDI5	up				Q8CFE2	up														Q62422	down				Q1EG27	up
									Q6NS69	down				O88384	up				Q8R2G6	down														Q9Z0Z7	down				O35945	down
									P82350	up				Q6TXD4	up				Q922Q1	up														O35660	up				Q9EQQ9	down
									Q8R3R8	up				Q922F4	down				P03958	up														Q6PIE5	up				Q9CY27	up
									Q8R123	up				Q02111	up				Q9D024	up														Q61625	down				Q9CXW4	down
									Q8VD66	up				Q8VCG4	down				Q9EQG7	up														Q91YJ2	down				Q9QWH1	down
									P62908	down				P61588	up				Q8CDM1	up														P62305	down				O35855	up
									Q99LH9	up				Q8BVU5	down				O08810	up														Q99LC9	down				Q61703	up
									Q9EP69	up				Q9DCA2	down				Q61644	down														O08739	up				Q8VHI5	down
									Q9D0D5	down				Q9Z1G3	up				Q61206	down														Q91YD9	down				Q9Z247	down
									Q9R0Q9	up				Q9QUR6	up				P22682	up														Q9Z223	down				Q80W22	up
									P59325	down				P59114	up				Q9WVA2	down														P18872	up				Q9CYR6	up
									P26928	up				Q3UMM4	up				Q8BSY0	up														Q9DCE9	up				Q91W90	down
									Q61624	down				Q8BIA3	down				P06801	down														O89112	up				P34152	down
									Q9JLM9	up				Q99M71	down				Q78PY7	up														Q91WG8	up				Q7TQ48	up
									Q6DID7	up				P31938	down				Q8K182	down														Q9QZS3	down				Q8BJ71	down
									Q5U4C3	down				Q8VEJ9	down				Q9D1P2	up														P16332	up				Q9WV32	up
									P56380	up				O88685	down				P27601	up														Q6Q477	up				P02469	down
									Q9CWK3	down				Q8R0X7	up				Q6PAM0	down														Q8R3H9	down				Q99LC5	up
									P62855	down				Q9DCS9	down				Q6P8J7	down														Q9DC48	down				O08756	up
									Q60598	down				Q63880	down				Q9WTQ5	down														Q62419	down				P53395	up
									Q9R1P3	down				Q9CRY7	up				Q7TNV0	up														Q61549	up				Q9Z273	down
									Q6P5H2	up				Q8R344	down				Q6P5F9	up														Q62418	down				Q8C494	up
									Q8BVD5	up				Q8BVQ5	up				Q60767	up														B1AVH7	up				Q9R1Z7	up
									Q9D1N9	down				A2AKQ8	up				P26369	up														Q3UPR9	up				Q9D7X3	up
									O35516	up				Q5SX39	down				Q8VE10	up														Q61704	up				P14576	up
									Q9JIH2	down				Q6PFQ7	up				Q9WUK2	down														Q04891	down				P57716	down
									Q80UU9	up				P01637	up				Q9CY21	up														P08226	down				P47911	down
									Q9JKP8	down				Q9JHW2	down				Q8R3Y8	down														Q93092	down				P47739	down
									P56394	down				Q91YM4	up				Q9ES52	up														Q70IV5	up				Q9ESW8	up
									P50427	up				Q9D2Y6	down				Q9ESN6	down														Q31125	up				Q9WV54	up
									P04940	up				Q9CYX7	down				O08689	down														Q9R0X2	down				Q8R4E4	up
									O88879	down				Q91V81	down				Q8BJS4	up														Q9Z2L7	down				Q505D9	down
									O08709	up				O54825	up				Q689Z5	up														P08207	down				Q3UL36	down
									Q9D1M4	down				Q9ET30	up				Q504P2	up														Q9JJG9	down				Q8BIQ5	down
									Q811D0	up				Q9JHR9	down				P47811	up														A6X935	up				P83917	down
									Q921S7	down				O88952	down				P68433	up														P34928	down				Q9DC70	up
									O35678	up				Q8BGD9	down				Q8BX70	up														P36536	up				Q9Z172	down
									Q9R0B7	up				Q9CQ48	down				P62631	down														Q9R118	up				Q9CQT7	down
									Q5SUF2	down				Q8K2P1	down				Q61081	up														Q91VC7	up				Q8BML9	down
									P62717	down				Q1ERP8	down				P63213	up														Q8K136	down				Q91W97	up
									Q9DCK3	up				Q8BML1	up				P35980	up														A6PWY4	down				Q9CZM2	down
									P28740	down				O35387	down				Q9QYB5	up														Q8VI93	up				Q52KR3	down
									P30416	down				Q91YU6	down				P70372	down														Q60737	down				Q8K2K6	down
									Q8K2D3	down				Q80UW2	down				P22315	down														Q812E0	down				Q505D7	up
									Q8BGR6	up				Q3UPH1	down				Q6P2K6	up														Q9QZZ6	up				Q9JIG7	down
									Q9D1G5	up				Q8CDN6	down				Q69ZL1	up														Q99N84	down				Q8R3Z5	up
									O09005	up				P47879	down				Q9Z2M6	up														Q6W8Q3	up				P56392	up
									Q9CPR5	down				O35551	down				A2ASQ1	up														P37804	up				Q5EBG6	up
									P31428	up				P97384	up				Q9Z1N2	up														Q8R422	up				P13707	up
									Q91VJ2	up				Q60715	down				Q8BZ20	up														P35276	up				Q8VCC9	down
									Q8K440	up				Q7TNS2	up				Q5M8N4	down														P51880	down				O35344	down
									Q8C025	up				P63038	down				Q99KY4	up														Q9Z2Q6	down				Q9Z1J3	up
									P27577	down				Q9CWZ7	down				P37889	up														Q62264	down				P67871	down
									B2RW38	down				Q99M04	down				O08848	down														Q9DC29	up				P29391	up
									Q9DBR4	up				P25799	up				P53026	up														Q64524	up				Q8CCT4	down
									Q9R0M4	up				Q9CR16	down				Q9CR46	down														Q91YD3	down				Q63836	up
									Q6Q477	up				P62852	down				Q6ZWR6	up														A1L3P4	up				A2ASS6	up
									Q9D1E6	down				P18242	up				P08680	down														P40142	down				Q61140	down
									P58242	up				O89032	down				Q8BPM2	down														Q62441	down				Q9DB20	up
									Q8VCT9	up				O88531	up				P56393	down														Q9D154	down				Q9WV98	down
									Q99LS3	down				Q4VA61	down				Q9CPR5	up														P41731	up				Q9CWF2	down
									P26043	down				Q61387	up				P70297	down														P0DP27	down				Q62186	down
									Q60648	down				Q5SYD0	up				Q8BP67	up														P47968	down				Q9CXW3	down
									Q3UFS4	down				Q99JF8	down				P41105	up														Q9WVL2	up				Q8BVU5	down
									Q69ZS7	down				Q8VIJ6	down				Q07832	up														Q91YT7	down				Q61292	up
									P56203	down				Q61584	down				Q8BGU2	down														Q8QZR5	down				P43277	down
									Q99KN9	down				Q9Z160	up				Q3U0V1	down														P07356	down				Q8BP56	up
									P52480	down				Q68FD5	up				Q99JP4	down														P57016	down				Q91ZA3	up
									Q8BGV8	up				P56388	down				Q8VEE1	down														Q03734	up				Q9QZE5	down
									P29391	up				P28798	up				O70172	up														Q99N80	up				A2ASQ1	down
									Q5SUQ9	down				Q60584	up				A2AE20	up														Q9D0A3	down				P55264	up
									P62996	down				Q6Y5D8	up				Q8R086	down														Q9JJE4	up				Q08857	up
									P24549	up				Q99N90	down				P05132	up														Q9CQX4	down				P17439	down
									Q924C1	down				P16331	down				O35367	down														Q921H8	down				Q8BG32	down
									Q8C7V3	down				O89112	up				P13595	up														O88531	up				Q9CQ45	down
									Q3TIV5	down				Q8BHG9	down				P34152	down														A2ACP1	up				Q8CIX8	up
									P62702	down				Q9JIB0	down				Q8BK67	up														Q9Z1Q2	up				Q9QYB8	down
									P50295	down				Q8VDL4	up				Q6P6J0	down														Q8QZY2	down				P19783	up
									Q9CPT3	down				Q3UUQ7	up				Q9R0U0	up														A2ADY9	down				Q8VE37	up
									Q9D1H9	up				Q8BHN5	up				Q9Z1P6	down														Q9CWL2	down				Q9D6P8	down
									Q9WTR5	up				Q8BLR9	down				E9Q6J5	down														Q61090	up				Q9Z0P5	up
									Q9CR00	down				Q8BWQ6	up				Q8BG40	up														Q3UBZ5	up				Q8BH59	up
									Q60778	down				Q9QVP9	up				P35564	up														D0QMC3	down				Q8VCR8	up
									Q61805	up				Q7TS72	down				Q921T2	up														P70343	down				P62696	up
									Q61183	down				Q61102	up				Q8VE22	down														Q9R0Q6	down				Q9CWZ7	down
									Q68FE2	up				Q9CZN7	up				Q9QXS6	down														P14432	down				Q9R020	down
									O89106	up				P70670	down				Q9WV95	down														Q64685	up				Q9QYH6	down
									Q9D937	down				A2AJ76	down				P30416	down														Q08091	up				Q8CGF7	down
									Q9ERE3	down				D3YYU8	down				Q6NS82	up														Q9D0V7	up				Q8BI29	down
									Q8C1Y8	up				Q99K51	up				Q8BP27	up														Q8K440	up				O88520	down
									Q9CZ82	down				Q9Z315	down				Q3UV74	up														Q8BLR5	up				Q8CDN6	down
									Q9R059	up				O88888	down				Q9DC63	up														A2A995	down				Q7TT37	down
									Q9QUR6	down				Q9CY45	down				Q8CHQ0	up														Q8BJ34	up				Q8BGC4	up
									E9Q8I9	up				Q8BUK6	down				Q9QVP9	up														Q8BNV1	down				Q60902	down
									Q923D5	down				Q7M6Y3	up				P14211	up														Q9CYR6	up				P29416	up
									Q9WTS2	up				Q3TMW1	down				Q9CWP8	down														Q6A039	up				P32067	down
									P57776	down				P45376	up				Q8R0N6	down														Q64444	up				Q8CB27	up
									Q8VCW8	down				O88512	up				Q8CG76	down														Q80VN0	up				Q01405	down
									Q8BFS6	up				O88327	up				Q3UMC0	down														Q64521	down				Q501J6	down
									P53026	down				Q8K1A6	down				Q62348	up														Q8BNW9	down				Q5SX40	up
									P62270	down				Q9R013	up				Q9WUL7	down														P97315	up				Q60597	up
									Q80WR5	down				Q64471	up				Q9QUR7	down														Q03963	up				Q922R8	down
									E9Q236	up				Q8VDQ8	down				Q64345	up														Q9Z2K1	up				P50608	down
									Q64010	up				Q8BUB4	down				Q7TMY8	up														Q8VE65	down				P0DN34	up
									Q91ZU6	up				Q00897	down				Q8R0Y6	up														P04945	up				P62082	down
									Q62191	down				Q9DBZ1	down				Q9D125	down														Q61699	down				O35459	up
									Q9CYI4	down				P70280	up				Q5DU31	up														O54824	down				Q9DCD0	up
									Q52KI8	down				Q8VHR5	down				P60840	down														P22437	up				P62334	down
									Q91V36	up				Q9DAU1	down				P55065	up														Q8C522	up				P51860	down
									Q8R409	down				Q8CG16	down				P51437	up														Q8BKE6	up				P70353	down
									Q9CXF4	down				P12787	down				P0DN34	down														Q9D2Q8	up				Q8BJS4	up
									Q99JY8	up				Q99LW0	down				P97287	up														E9Q137	up				Q9JJW6	down
									O55142	down				Q8C5K5	down				Q9Z1G4	up														Q60759	up				P28352	down
									P18872	up				P62751	down				Q9QXD8	down														P21619	up				P58389	up
									Q9WV02	down				Q9D0D5	down				Q9Z0R4	down														Q99PP9	up				P42125	up
									P21619	up				Q9WV35	down				Q9WTX6	up														Q3UHH8	up				P46935	down
									O09164	up				Q9JKA5	up				A2AR02	up														Q9CQT5	down				Q8R1B5	down
									Q9D3U0	down				P00520	down				O35127	down														Q3UMR0	up				Q8VE92	down
									Q9CQB5	down				Q8R127	up				Q9CR68	down														Q99J09	down				Q6P6M7	up
									Q9D8S9	up				Q3TPX4	up				Q8BU31	up														Q3TAP4	up				Q6PFR5	down
									P09528	up				P42337	up				O70566	up														Q9Z1T2	up				Q921M7	up
									Q8BKJ9	down				P47740	up				Q8BUR4	up														Q9JL60	down				Q922U2	down
									P48036	up				Q9CRA4	up				Q920P5	down														Q9Z1B3	up				P68037	down
									P15116	up				O55229	up				Q9CQX8	down														Q00623	down				P50544	up
									P47880	up				Q9DC50	up				Q924S2	down														Q9JKC6	up				Q62426	down
									P01746	up				Q9QXY6	up				Q9Z2D3	up														Q8K2K6	down				Q3UIU2	up
									Q8BK64	down				P10493	down				Q69Z37	up														Q99K30	down				Q62188	down
									Q78S06	down				Q3UBX0	up				Q61738	up														Q6ZPZ3	down				Q61595	down
									Q69ZC8	down				P70168	up				P63001	up														Q8BW41	up				Q8BK62	down
									A2AUC9	up				Q99KU0	up				Q99LT0	down														Q8CJ26	up				O88737	down
									P35330	up				Q9CQ02	up				Q8R3C0	up														P10649	up				Q9CQE2	up
									Q7TMK9	down				O88322	down				Q99K28	down														Q61263	up				O55201	down
									Q8K0C9	up				Q8BP71	down				Q9Z1Q5	up														Q8C460	up				Q9Z130	down
									P58468	down				P57776	down				Q99MK8	up														Q8BZT2	down				Q8BJF9	down
									O08917	up				P01633	up				Q05915	down														Q62009	up				Q61029	down
									Q7TPH6	up				Q9Z1T2	down				P28063	up														P16460	up				Q3V4B5	down
									Q8K1H7	down				P45377	up				Q8CF89	down														Q3UFK8	down				Q9CZY3	down
									Q8C1E7	up				Q91W40	up				Q91WB4	up														Q925N2	up				Q80XU3	down
									Q8BGR9	down				F8VPU2	up				Q5SF07	down														Q91VA3	up				Q9DB34	down
									Q9CZ44	down				Q99LG0	down				Q9CYZ2	down														Q6NSQ7	down				P01869	up
									P47968	down				P97352	down				Q6P5B0	up														Q9Z0P4	up				Q99LT0	down
									Q61687	down				Q06335	down				D3YXK1	down														P30115	up				P63321	up
									Q9DCE5	down				Q8BJU0	down				P43883	down														Q8VCM3	down				Q91ZW3	down
									O55026	up				Q9JHQ5	down				P97798	down														Q3UTD9	up				Q08642	up
									P43276	down				O09167	down				O08746	down														Q9Z2H7	down				Q02248	up
									Q9R1P1	down				Q3U3E2	down				Q61768	up														Q9WV34	down				Q91V61	up
									Q99PJ0	up				Q5F2E8	down				Q80U78	down														Q921H9	down				Q91YR1	up
									Q9DBG9	down				Q8BLA8	up				Q9Z0F4	up														P23492	down				Q6NZF1	down
									Q91W67	down				Q9QY23	up				Q8CAQ8	down														Q8VEE1	down				Q9R1P1	up
									Q8BGF7	up				Q8BGT6	down				P51569	up														Q9Z0U1	down				O08792	up
									Q3UC65	up				Q9DB25	up				Q9CR29	up														Q91VH2	down				Q3UNZ8	up
									Q7TSH6	down				Q9R049	up				Q8R3N6	up														P05532	up				P04940	up
									Q9WUA2	down				Q7TPR4	up				Q8BZN6	up														Q91Z58	down				Q8VH51	down
									A2ADY9	down				Q8VCQ3	down				Q921M7	up														O89110	down				Q8BNQ3	up
									Q8BQM4	down				O08648	up				P11247	up														Q69ZU6	up				P97346	down
									Q64322	up				P35278	up				Q9ET01	up														Q91V88	down				Q8BFZ9	down
									Q91WV0	down				A2AQ19	down				Q99P58	up														Q8R1G6	down				Q8BPS4	down
									Q8BWY3	down				Q3U3R4	up				P09813	down														Q99KL7	up				Q9Z1M8	down
									P97855	down				Q8BGQ1	up				O88627	up														Q497V5	up				P0C872	up
									Q9CQJ6	down				Q9D902	down				Q8VDW0	up														Q62136	up				Q5XKE0	up
									O09061	down				Q9D924	down				O88455	up														Q9QZ15	up				Q62296	up
									P48024	down				Q8BYN5	down				Q99MI1	down														Q8C6I2	down				Q9Z204	down
									Q9CQP0	down				Q8C7H1	down				Q9CWU0	down														Q9Z0H8	down				P28571	down
									P97479	up				P12804	down				Q6PCM2	up														P70302	up				Q61699	down
									Q8BG60	down				Q8C5L3	down				Q9JHQ5	down														P03995	up				P97443	up
									Q8CB77	down				Q9JKY5	up				Q1XH17	down														Q64096	up				Q8R1I1	up
									P70265	down				P0C191	up				Q9EPU5	up														P58468	down				Q61206	down
									Q99N95	down				P01723	up				P61211	up														Q8R2V5	down				Q9JIQ3	up
									Q6NT99	up				Q80VQ0	up				A2RSY6	up														Q3U0P5	up				P61164	up
									P70274	up				O08739	up				Q80SY6	down														Q8BHL4	up				Q91V64	up
									Q91VJ4	down				Q62419	down				Q91XC9	up														O88508	down				P32921	down
									Q99PG2	down				Q7TMB8	up				Q62356	down														Q9D572	up				Q8BH86	up
									O35640	down				Q8K370	up				P10810	up														P33622	down				Q91YP2	up
									Q05816	down				O09061	down				O08739	up														Q91VT4	up				Q99MV1	up
									Q8K012	down				Q80VP1	up				Q9JIQ3	up														Q9JIF7	up				Q03958	down
									Q9CZR2	up				Q8VDP6	up				Q9DBW3	down														Q91VY9	down				Q8BHG1	down
									Q9CRA5	down				Q8BWT5	up				Q99K43	up														Q64332	up				Q8BH79	up
									Q9CQN7	down				Q9QZB7	up				Q5XJY4	up														P61750	up				P62754	down
									Q8BZR9	down				Q8K0G8	up				B9EKI3	up														Q8K4B2	up				Q9JLF6	down
									Q3UUG6	up				O35704	up				Q8C7E9	down														Q9D777	up				Q99KI0	up
									P0C605	up				Q9JK53	up				P11152	down														Q812F8	up				Q6NV66	up
									Q3U319	down				Q8K310	down				Q9QYS9	down														Q9QY24	up				Q8K0G8	down
									Q04750	down				E9Q6B2	down				Q99JW5	up														Q9EQ32	down				P14733	down
									P35276	up				Q9ESJ0	up				Q9CQC6	up														Q9Z2E3	up				Q8VEM8	up
									Q9WV34	up				P70297	down				P43277	up														Q9WTU0	down				Q8K310	down
									P61255	down				P97379	down				Q8K3X4	down														Q8K354	up				Q08331	down
									Q9D483	down				Q01279	down				Q99LI7	up														Q8C2Q3	down				P62281	down
									Q9CQF0	down				Q8JZZ7	down				Q8C6I2	down														Q52KR3	up				P52196	up
									Q8K2H1	down				Q64437	up				Q03963	up														Q9CQT2	down				Q9R0L1	down
									Q9CZV8	up				Q8BGA9	up				O35075	up														O89001	up				Q9WVJ5	down
									P80315	down				Q9EQN3	down				P56400	up														Q9D3A8	down				Q80YE7	down
									Q8BH82	up				Q9CRB3	up				O08550	down														Q8BX02	up				Q8BP67	down
									P14094	up				P26645	down				Q9DCS9	down														Q99L90	down				Q9Z2V5	down
									Q5XKN4	up				Q8R326	down				Q91XE8	up														Q8VIB3	up				Q8R0F6	down
									Q91VT1	down				Q99KK1	up				P51910	up														P05063	up				P09470	down
									Q8BX57	down				P60710	down				Q9Z2A9	up														Q921Z5	up				Q62448	down
									Q8C5P7	down				O35691	down				Q8CHP8	down														Q9R0M4	up				Q60692	up
									Q8VCV1	up				P59024	down				P12787	down														P01942	down				O35640	down
									P01680	up				Q8BUY9	up				P16254	up														Q925J9	down				O54931	down
									Q9Z2N8	down				Q8BU03	up				P59024	down														P01639	down				Q8R4K2	up
									O08912	down				P41317	down				Q497V5	up														P28663	up				Q62277	down
									Q9R0U0	down				Q3TZM9	up				Q9ESM6	up														Q99J23	up				Q3TKT4	down
									Q6ZPL9	down				A2AHC3	down				Q9CXU0	down														Q04859	up				Q921G7	up
									Q9DCH2	down				Q8K441	up				Q61462	up														Q9DCD5	down				P08032	down
									P46412	up				P17665	up				Q9D1G1	up														Q5NBU8	up				P21460	down
									Q78PG9	down				P28301	down				Q9CW46	down														P97865	down				Q6U7H8	up
									Q91VU7	down				Q9DCH6	down				P97496	up														Q8BHA9	up				Q8R2N0	down
									O70423	up				Q9JHK4	down				Q8K2T1	down														Q6NZF1	down				Q5M8N0	down
									Q9D1H8	down				Q8BWL5	down				Q9JKX6	down														Q9DC60	up				Q9QYG0	up
									Q6A065	down				P62743	up				P00493	up														P28667	down				Q99LB2	up
									Q8BJD1	up				Q9DBD0	down				O70370	up														P35288	up				P62717	down
									Q9CY18	up				Q9D1A2	up				Q9CQZ5	down														P02088	down				Q91YT0	up
									Q8CH72	up				Q9D1E6	down				P26151	up														A2AGA4	up				Q8JZX4	down
									Q9JKV1	down				Q9CQS8	up				Q00519	up														Q3UH06	down				Q8VHX6	up
									P97364	down				O55013	up				O55102	down														Q9ER41	up				Q9WUL7	down
									E9Q7E2	down				Q8BG07	up				B2RPV6	up														Q9D3P9	down				Q9Z2E1	down
									P62911	down				E9Q3E1	up				Q922S4	up														Q9QWT9	down				P47955	down
									Q8R035	down				Q8CJ53	down				Q8C8T8	up														Q9D832	up				P11404	up
									Q3UPF5	down				P60521	down				P26883	down														Q9D174	down				Q6P9K8	down
									Q9Z2I0	down				Q7TPM1	down				Q91VM9	down														Q99J31	up				Q9CXJ4	up
									Q80X91	up				Q3UJD6	up																			P84102	up				Q8R3C0	up
									Q9DC63	up				Q921K9	down																			P70324	down				Q8BZ71	up
									Q62504	up				P98063	down																			Q99JV5	down				P63054	down
									P62858	down				Q505D1	down																			O70585	up				Q8BFP9	up
									Q8CIZ8	up				Q63739	up																			Q08288	down				P08122	up
									Q6PIJ4	down				Q69ZK5	up																			Q8K386	up				Q91VM9	up
									Q8BH15	down				Q99L47	down																			Q9CPY4	up				O08989	up
									P98195	up				Q8VEB2	down																			Q9JJ94	down				Q9ET80	up
									Q8C6K9	up				Q922R1	up																			Q80TQ2	down				Q924K1	down
									P68040	down				P63046	down																			Q9DC04	down				P35550	down
									P70406	down				P52430	down																			Q6PIC6	up				O35215	up
									P01631	up				O70566	up																			Q8R2U4	up				Q8BTY1	up
									O88986	up				Q9EST4	up																			Q8BFW7	up				P35564	down
									Q99JB8	up				P24527	up																			Q8VCZ6	up				Q569Z5	down
									P09602	down				Q66JS6	down																			Q9CR33	up				Q8C052	down
									Q8R0T2	down				Q9CQY2	down																			Q4VAA2	down				P24622	up
									Q8R0F6	down				P61514	down																			G5E8P0	up				P47963	down
									Q91VC4	up				Q9D6J6	down																			Q3UBX0	up				Q80TB8	down
									Q9Z2A7	up				Q9DC71	down																			O88968	down				Q4KWH5	down
									O35309	down				D3YVF0	up																			O35639	up				Q9CW03	down
									Q8BGZ1	up				Q9WUZ9	up																			P51125	down				Q99MN9	up
									Q9QUM9	down				P01630	up																			Q9QXP7	up				Q64471	up
									P51576	up				Q8CGF1	down																			Q9CWV6	down				O55128	down
									E9PYL2	down				Q7TQ95	up																			Q9WVC8	up				P83882	down
									Q9CQY2	down				P07903	down																			Q00422	down				Q8BRN9	down
									Q99K23	up				Q6P6J0	down																			Q6GU68	up				B2RUR8	down
									Q8K3D3	up				O70378	down																			P28740	down				P29788	up
									Q9JJI8	down				P70336	up																			Q9Z1M8	down				O35633	down
									Q61136	down				Q8VCD6	down																			O88455	up
									P59108	up				Q9R020	down																			P58774	up
									P62082	down				Q8BK63	up																			P42209	down
									Q80U35	up				P01864	up																			Q8C0P5	down
									Q62241	down				Q9JLV5	up																			O35375	up
									Q8K2C8	up				Q8C196	down																			P54310	down
									Q9JJ89	down				Q99J93	up																			Q7TSJ2	up
									P54227	down				Q8CJG0	up																			Q8BHT6	down
									Q01730	up				P70424	up																			P70269	up
									Q3UFY8	down				O89110	down																			P97820	down
									Q6PIE5	up				Q71B07	down																			P35292	down
									Q9WUA6	down				Q8K3F7	up																			Q99MJ6	down
									Q9R045	up				Q3UVK0	up																			Q9CQ43	down
									Q91WJ8	down				Q3UTH8	down																			Q80YS6	up
									P67984	down				Q6KCD5	up																			Q9CYW4	down
									Q91Z96	down				Q922E6	up																			Q8CI51	down
									P12804	up				Q9DBF1	up																			Q9D975	down
									Q80UG5	down				Q8BUY5	up																			Q61083	down
									P21956	up				Q9CZX8	down																			Q9JMA9	up
									P56477	down				Q3UPH7	down																			Q9WVQ1	down
									Q3UHH1	up				Q6Q899	up																			P97360	down
									P14869	down				P20443	down																			Q6P9S0	up
									O35969	up				Q9WV02	down																			Q9DCS3	up
									Q8BHC9	up				P21271	up																			Q9WVJ3	up
									Q5SU73	down				Q9D168	down																			Q9D3J5	up
									Q8K2X3	down				Q8C181	up																			Q9R0Y5	up
									P07356	up				Q8BY71	up																			Q9R1E0	down
									P97473	down				P11589	down																			P11404	up
									Q9WV92	up				Q9CXI3	down																			P0C7L0	down
									Q6ZPY2	down				P11352	up																			Q5YD48	down
									Q8QZY9	down				O35737	down																			Q8BK67	down
									Q69ZA1	down				Q9CPR1	down																			E9Q3E1	up
									P36536	up				Q80WR5	down																			Q9D7X3	up
									Q9R112	up				P12382	up																			Q80W21	up
									P54726	down				Q8CHW4	up																			Q9Z1E3	down
									P26339	up				Q5SYL3	up																			Q7TPE5	down
									Q8CJG1	down				Q3UH53	down																			P01898	down
									Q9QZ06	up				Q91VW3	up																			Q9JKS5	up
									Q6ZQ89	up				Q9CZD5	down																			Q9DBG5	down
									P40630	down				Q8VD75	up																			Q8K3X6	down
									Q8R4V2	up				Q9CQC9	up																			O70423	up
									Q8BZQ2	up				Q3UMU9	down																			O89100	down
									P56395	up				Q61543	up																			Q7TMR0	up
									Q6ZWN5	down				Q9CZ42	up																			Q9JJV2	up
									P11983	down				P35385	down																			Q9CZS1	down
									P61965	down				Q3U1C6	down																			Q8VI94	up
									Q8K449	up				Q8K3I9	down																			Q60847	up
									P57725	down				Q5SFM8	down																			P55065	up
									Q9DCN1	up				Q91ZS8	up																			Q8BPB5	down
									Q8R0K4	down				Q8BJ71	up																			Q8K064	up
									Q6PHQ8	down				P23298	up																			Q80TZ3	up
									P06745	down				A2AAY5	down																			P35230	down
									Q9DCV3	up				Q8K3W0	up																			Q9QUN9	up
									Q9CWJ9	down				Q8R143	up																			Q9JKP5	down
									Q91YE3	down				P13864	up																			P31938	up
									E9Q0S6	up				Q9QY76	up																			Q9D7S0	up
									Q9DB43	up				Q791V5	up																			Q9DCZ1	up
									Q9WVB4	up				Q9QXV0	down																			Q05BC3	up
									Q8CGB6	up				P21812	up																			Q8CH25	down
									Q9Z0N1	down				A2AKX3	down																			Q9D708	up
									Q9ESL4	down				Q6NZM9	down																			Q3UW53	up
									Q60722	down				E9PYL2	down																			Q9JLJ0	up
									Q3TKT4	down				Q9CPX6	down																			Q9D279	down
									P31324	up				Q8CDN1	down																			Q9R0H0	down
									Q9CZS1	down				G3X9K3	up																			Q8BI29	down
									P70268	down				Q8CG71	down																			Q6P3B9	down
									Q8K2Q9	down				Q06185	down																			O70479	down
									Q80UG2	up				P12710	down																			Q8VD37	up
									P62849	down				Q8K3G5	up																			Q8C4U3	up
									P48999	up				Q8CFI2	down																			O88327	up
									Q99LD8	up				P11679	up																			Q9Z2W0	down
									P39876	up				P09925	up																			Q8BUD0	up
									Q8K1B8	down				Q8R1V4	up																			Q8BGN5	up
									O70309	up				Q6NVE9	down																			P15626	up
									P18528	up				Q8CBE3	down																			Q8BJ37	down
									P82347	up				P05063	down																			Q62425	down
									A2ARP1	up				P26043	down																			Q61420	up
									Q99JP6	up				Q91WC9	up																			Q6PHS6	up
									Q64008	up				Q9D1K2	down																			Q9JJ04	up
									Q8K3Z9	down				Q7TMC8	up																			Q64433	down
									Q91VN6	down				P62874	down																			Q6P9S7	up
									P99026	down				Q8BWW4	down																			Q3TGW2	down
									Q8BHT7	down				O70251	down																			Q6NWV3	down
									Q9CY73	down				Q6PIP5	down																			Q80WK2	down
									Q6ZWZ2	up				O35604	up																			Q2VLH6	up
									P35569	up				Q9CZA6	down																			P58771	up
									P47856	down				P83940	down																			Q8K0T0	up
									P53798	up				P97872	up																			P47739	up
									Q61391	up				Q3TAS6	down																			Q5RI75	up
									Q9D7Z3	down				Q8VBV7	down																			Q9D9Z5	down
									Q8K2Y9	down				Q7TMY8	up																			P97371	down
									Q9JJZ4	up				Q924A2	down																			Q8R5J9	up
									Q9QYG0	up				Q8C0L0	up																			O35114	up
									Q8BV13	down				Q8K012	down																			Q91WP6	up
									Q9JKK7	up				Q9DB43	up																			Q9R111	down
									Q05D44	down				Q9D9J8	up																			Q9D0N7	down
									Q9Z1M4	down				Q9R207	down																			Q9EQJ0	up
									Q8BMK4	down				Q9QZ06	down																			P08074	up
									Q91VK1	down				Q80TE0	up																			P51885	up
									Q99LJ7	up				Q9D710	up																			Q80UK8	up
									Q61818	up				Q9CQF9	up																			Q8K385	down
									O35206	up				P70175	down																			Q91YS8	up
									Q9QY06	down				Q8BJ05	down																			Q9CQX2	down
									Q91WK1	down				Q3UGP8	up																			Q03958	down
									Q9CWY4	down				P24452	up																			Q8CG48	down
									Q922H4	down				Q9QZ88	down																			Q91WQ9	down
									P27600	up				Q8K2C6	up																			Q6PHZ5	down
									Q9JIW9	up				Q9Z2U1	down																			Q8CBY1	up
									P16092	up				Q5I012	down																			Q6DID7	up
									Q7TN37	up				Q921C5	down																			Q3UTJ2	up
									Q9CQK7	down				Q9QZZ6	down																			O70325	down
									P01878	up				Q9DBR4	down																			P53690	up
									Q9CR61	down				Q9JHN8	down																			Q0GNC1	up
									P47915	down				Q8CI08	down																			P60521	up
									P54729	down				Q61122	down																			Q03173	up
									Q61542	down				Q91YE3	down																			P70696	down
									Q6P8I4	down				P61226	up																			A2AQ19	down
									A6H584	up				Q9CQF8	down																			Q8VCS0	up
									Q9EPL0	up				Q9QXM1	down																			Q3TVA9	up
									P00687	up				A2AWA9	up																			Q8CE90	up
									Q8C3B8	up				Q9DCT5	down																			Q6PFQ7	up
									O35130	down				P35293	up																			Q60787	down
									Q3UMR5	up				Q6RHR9	down																			Q8R0J8	down
									Q80UZ2	down				Q9QZ85	up																			P23708	down
									P35821	down				Q8JZX9	down																			Q9ESJ4	up
									Q99LM2	up				Q9DBS2	down																			Q61475	up
									P26638	down				Q9EP75	up																			Q3U0B3	down
									Q00519	up				Q8K1C0	up																			Q9EQC1	up
									Q8CI94	up				Q8CG70	down																			Q9JLT4	down
									P49813	up				Q04690	up																			Q91ZE0	down
									Q9D0D4	down				P54320	down																			Q52KI8	down
									Q61738	up				Q80VC6	down																			Q8R1G2	down
									Q9D8E6	down				Q8R2V2	down																			Q6Y5D8	up
									Q8R3P0	up				Q9QXY9	up																			Q61140	down
									P54763	up				Q9D7J9	down																			P0DOV1	up
									Q99PW4	down				Q8BJW6	down																			Q9DBB1	up
									Q32NY4	up				Q99JP6	down																			P52840	up
									O08663	down				Q8K215	down																			Q8C6B9	down
									Q64462	up				Q3UMC0	down																			Q7JJ13	down
									Q9ERS5	down				O55236	up																			Q8BPQ7	up
									Q8R1F0	down				Q9R1Z8	down																			Q8BYN3	down
									Q99MN1	down				Q99N16	up																			Q8QZR3	down
									Q9D7P6	down				Q9CQR6	down																			Q8R5M0	up
									Q62377	down				Q03517	down																			Q8CFE6	up
									P70451	up				Q6NT99	down																			O88665	down
									Q91X21	up				O35490	down																			A2AB59	down
									P17439	down				Q5EBG6	down																			Q56A07	up
									O88824	down				Q8VHQ9	up																			Q9DC07	up
									Q9WUA5	up				Q5H8C4	up																			Q61581	down
									P34152	up				Q8BWA8	down																			A0A0G2JDV3	up
									Q61554	up				Q8K009	down																			Q7TT16	down
									Q8BXL7	down				Q9QX60	down																			Q61147	up
									Q91XE8	up				Q99MJ9	down																			P49710	down
									P31750	down				Q69ZI1	down																			Q2UY11	up
									P10404	down				Q8C5N3	up																			Q91ZI0	up
									Q8K003	down				Q9Z0H8	down																			Q05895	up
									P50096	down				Q9D023	up																			P97819	down
									P53986	down				P62342	up																			P38649	up
									Q923B1	down				Q8R307	up																			Q8BYN5	down
									Q80TB8	up				P06745	up																			P70406	down
									Q9ESN6	down				Q8BWR2	up																			P49586	down
									P56393	down				P06328	up																			Q9JMH6	down
									Q61337	up				P63024	up																			Q9JLB4	down
									Q8R121	up				Q9QYF1	up																			P08122	up
									Q9Z148	down				P26883	down																			Q9R0N7	up
									O88974	down				B2RPY5	down																			O70274	up
									P70460	down				Q921L5	up																			Q8CG47	down
									Q9Z1K6	down				P60487	down																			P12246	up
									Q9DBS1	up				Q8R5I6	up																			P97377	up
									Q9CQS2	down				Q8C351	down																			P28825	down
									Q9D6T0	down				Q8K2B0	down																			Q9WU62	down
									Q6PA06	up				Q9DB91	down																			Q8BK48	down
									Q3UH93	up				Q8BQZ4	up																			Q9JHD2	down
									Q9QYC0	down				Q8C460	up																			Q5SF07	down
									Q3THK3	down				Q8C570	down																			O08992	down
									Q9ERR7	down				Q9CWL8	up																			Q8R4G6	up
									Q9CY58	down				Q8BL06	up																			P11942	down
									Q64261	down				P52432	down																			Q8BU85	up
									Q06770	up				Q9DAU7	up																			P29452	down
									Q60994	up				Q9D823	down																			P48281	down
									Q9WU79	up				P63254	down																			Q91XM9	up
									Q9D1J3	down				Q9QYI5	down																			Q924H9	down
									P62281	down				Q9CPY7	down																			Q32NZ6	down
									Q9CQ33	up				Q8CB77	down																			Q99LX5	down
									Q8CH18	down				Q8R409	down																			Q62059	up
									P15306	up				P52760	up																			P08249	down
									O54786	down				P70232	down																			Q8BGT9	up
									P23198	down				P25911	up																			Q5PR73	up
									Q69Z38	up				Q8C5H8	down																			Q9QXX3	up
									B2RX12	up				P30658	down																			Q8C6B2	down
									Q8CG48	down				P07141	down																			P63089	up
									O54724	up				Q9CRA9	down																			P43024	up
									Q8R2G4	up				D3YXJ0	down																			Q9QZ06	down
									Q4VA53	down				Q9WU78	up																			Q8BH35	down
									Q9D1C9	down				Q9R016	up																			Q6P8J7	up
									P59708	down				Q9DBG7	up																			Q9CQI6	down
									Q9Z0L8	up				Q8BNU0	down																			P97430	up
									Q62101	up				Q8BLF1	up																			Q8C5W0	up
									Q8BIF9	down				P43275	down																			Q91V12	up
									Q6R891	down				Q99KF1	up																			P17879	up
									Q0VG62	down				Q9D1L0	down																			Q9WUX5	up
									P14069	up				Q4G5Y1	down																			Q99JB8	up
									Q9JJT9	down				A2RSY6	up																			P53657	down
									O09159	down				Q61233	up																			Q8R2Q8	up
									Q8CHC4	down				Q9WU40	up																			Q3ZAS0	up
									Q711T7	down				P50427	up																			A6H5X4	up
									Q8BGA8	up				Q9DBU3	down																			Q9D8W7	up
									Q9JJ11	down				Q8BH55	down																			A3KGF9	up
									P42932	down				P26039	up																			Q99PI4	down
									Q91WB4	down				Q9Z2I0	up																			Q6PDK2	down
									P80316	down				Q6P4T2	up																			P23475	up
									Q4VBE8	down				P24472	up																			Q8R2S8	up
									Q9CZH7	up				Q8BIK4	up																			O09049	down
									Q9JKD3	up				Q91YE6	up																			P11034	down
									P63037	down				P58801	down																			Q60714	up
									Q91VS8	up				Q9D051	down																			Q3UNW5	up
									Q3U7U3	down				P97306	down																			Q8BJH1	up
									Q99LJ0	down				Q9DCF9	up																			P11725	down
									P43247	down				Q6P5E4	up																			Q8BWY4	up
									O08811	down				Q810A3	down																			Q99N69	down
									P41317	down				P62270	down																			Q8BHG9	down
									Q99LI8	up				Q8BUV3	down																			P54754	up
									Q6P3E7	up				Q2PFD7	down																			Q9QYE6	up
									P17225	down				Q9JL26	up																			O55091	up
									Q9D0F6	down				P97470	down																			Q62083	up
									Q9CQG9	up				Q9WUZ7	down																			P28652	up
									Q9CXG3	down				Q61418	up																			Q8VBU8	down
									Q8BGF6	up				Q9Z1B3	down																			Q6PHN7	up
									Q7TMS5	up				O35516	down																			Q80ZJ8	up
									Q3UMB9	down				Q8BI72	up																			Q9Z2D3	down
									O08677	up				Q9JIF7	up																			D3Z6Q9	down
									Q8VE97	down				Q5FWH3	down																			Q8JZV7	down
									Q3UU96	up				Q9ES89	down																			Q9ES64	down
									E9Q6J5	down				Q811D0	down																			Q9D1D4	up
									Q9JI75	up				Q3UE37	up																			Q9Z207	down
									Q6PAJ1	up				Q8R5K4	down																			O55098	down
									P63038	down				Q2NL51	up																			Q5SPW0	up
									Q62470	up				Q8K2F8	down																			P53568	down
									O08911	up				Q9CR00	down																			E9Q7P9	down
									Q99KN2	down				Q56A08	down																			O08609	down
									Q9Z110	down				Q91YJ2	down																			Q61696	up
									Q60634	up				Q5NCF2	up																			Q9R0L7	down
									P03976	up				P62830	down																			Q9DBG9	down
									Q9D7B7	down				P39749	up																			P56959	down
									Q02395	up				Q9D115	down																			P70274	down
									Q8CEI1	down				Q8BFU2	down																			P63213	up
									Q9CRB2	down				P97471	down																			Q6NS82	down
									Q9WUM3	down				Q62193	down																			O70258	up
									Q8BT14	down				Q8JZY2	down																			P53986	up
									Q9D832	up				P36423	down																			Q6P2L6	down
									Q9R0Z9	up				P52795	up																			A2AQ25	down
									P18052	up				P37913	down																			O89053	down
									Q63871	down				P35831	down																			Q8BZT5	down
									Q80TJ7	down				P35330	up																			Q810J8	down
									Q99LL5	down				Q8VCW8	up																			P51658	up
									Q61285	up				Q9CVB6	up																			O35326	down
									Q61147	up				Q9CWU2	up																			P56395	down
									O35737	down				P11103	up																			Q9DBE8	up
									P52479	down				Q8K2T1	down																			Q7TS72	down
									P63268	up				Q0PHV7	down																			P97325	up
									Q08288	down				Q8BR65	down																			Q99J77	up
									Q9EP95	up				P70296	up																			P37172	up
									Q80VA0	down				Q91X84	down																			Q6VV64	up
									Q8CE46	down				Q60854	up																			Q91ZP3	down
									Q3TZ89	up				Q9D3E6	up																			B7ZMP1	up
									Q9CQG2	down				O08583	down																			O35231	down
									P12265	down				O88286	down																			P53810	down
									P97452	down				Q8R007	up																			Q9ESW8	down
									Q80YR5	down				Q7TQK4	up																			Q8K339	down
									Q80WR1	down				P70268	up																			Q99LB2	down
									Q8K394	down				Q9WTM5	down																			P47791	down
									Q6ZQ03	down				Q61699	down																			Q9WUU6	down
									Q60809	down				A2ASQ1	down																			Q91VM3	down
									Q64435	up				P21278	up																			Q3U1F9	down
									P24622	up				Q8K3G9	down																			A2AX52	down
									Q8BMQ2	down				Q9CQ88	down																			Q9D8H7	up
									P70340	down				Q8R1S4	down																			Q9D864	down
									Q7TQK1	down				P49312	down																			Q99KD5	up
									O89023	up				E9Q3C1	up																			P97864	down
									Q8BZZ3	up				Q8QZR3	down																			Q9QXD6	down
									P01868	up				O35386	down																			Q60591	down
									Q9WVS0	down				Q3U0J8	up																			Q9CWU4	down
									Q9ERF3	down				P20352	up																			Q8CHR6	down
									Q91XV3	down				P62267	down																			P14069	up
									O55222	up				D3Z2R5	up																			Q9D4V7	down
									Q9WVL0	up				Q8CG19	down																			Q99MV1	up
									Q8BGG7	down				Q9CQ91	down																			Q9D826	down
									P13020	up				Q62469	up																			P29758	down
									P0DOV2	down				Q9QYY0	down																			Q61702	up
									O08573	down				Q91W43	up																			P70441	down
									Q9JJ94	down				Q9DA77	up																			Q9Z2V6	down
									P70696	down				Q9JMG3	up																			P45376	up
									Q8BZ36	up				Q9CPV2	down																			Q99K01	up
									P47911	down				Q8R001	down																			P13020	up
									Q60854	up				Q8BTF7	down																			Q8BHC7	up
									P25085	down				Q60996	up																			Q5U5V2	up
									Q9JHL1	up				Q91YR7	up																			P30999	down
									O70258	up				P59235	down																			Q9JLJ2	down
									Q3UHK6	up				Q5SX40	down																			P51660	down
									Q91WG0	down				O55100	up																			P97872	down
									Q9D1X0	up				P10518	up																			P51432	down
									Q9DD24	up				Q9QZJ6	up																			P97302	down
									P50446	up				Q8JZR0	up																			Q8R4H7	down
									Q8VDG3	down				P01132	down																			Q9JKA5	up
									P01800	up				Q91W18	down																			Q8C1A9	down
									O35218	down				Q9D1M4	down																			Q62468	down
									Q99MV1	up				Q64324	up																			Q91XA2	up
									Q91VF2	up				Q08093	up																			Q60780	up
									Q6PAC3	down				O88876	up																			P70175	down
									Q6NZF1	down				Q9Z2D8	down																			P03888	up
									Q3V3R4	up				Q80SY4	down																			Q99JB7	down
									Q3TX08	down				Q9CQL7	down																			P07091	up
									Q99P91	up				Q62093	up																			Q9DBM2	down
									P58771	up				P54116	up																			Q9CY16	down
									Q80U62	down				Q99LS3	down																			Q80YX1	up
									Q8BUY5	up				Q62398	down																			Q9D1A2	down
									Q3UBX0	up				P28843	up																			Q8BYU6	down
									O88532	down				Q8BZF8	up																			O88890	down
									P62331	down				Q8BHN7	down																			Q63ZW7	down
									Q07646	up				Q921G8	up																			Q99PI5	down
									P33622	down				Q9Z103	down																			P54797	down
									Q922K7	down				P70333	down																			Q8CBR1	up
									P41105	down				Q3UDW8	up																			Q9DD18	up
									Q9CSH3	down				Q9D8B3	down																			P00860	down
									O08742	up				Q60865	down																			Q8CIW6	down
									P24472	up				Q3USB7	down																			Q9DB60	down
									Q60611	down				Q8VC57	down																			Q9QYI4	down
									Q8R1F1	up				P60898	down																			Q9D939	up
									Q80XQ2	down				P02762	down																			P41588	up
									P19973	down				Q9CQN6	up																			Q9JLB2	down
									P10637	up				P39429	down																			Q7TSE6	up
									E9Q555	down				Q61029	up																			Q8C863	down
									Q8CFX1	up				Q9WTX2	down																			Q9DC16	up
									Q9CRB0	up				Q8C7D2	up																			Q9JI67	up
									O88890	down				Q9QY40	up																			P60824	up
									P37804	up				A2ARS0	down																			E9Q4Z2	up
									Q9WVL2	down				Q9DBX6	up																			P17533	down
									Q60596	down				Q0VGY8	down																			Q9ERR8	down
									Q9EP89	down				Q9Z1R4	up																			Q9CZR3	up
									Q7TMM9	up				Q9Z2M7	up																			Q99LQ4	down
									Q9EQC0	up				P23591	up																			Q9D7X8	down
									Q9R1P0	down				P35550	up																			P15331	up
									Q9CPQ1	down				P07759	down																			P28312	down
									Q99KP3	up				Q61176	down																			E9PY46	down
									Q61097	down				Q9EQW7	up																			Q8K1H1	down
									Q9WTW5	up				Q9D711	up																			P28309	down
									Q8VDH1	up				P00397	up																			Q9QYB5	down
									O35226	down				Q8VDS4	down																			Q8VCH7	up
									P61979	down				Q9DC04	down																			Q7M758	down
									Q3UA37	down				Q09014	up																			Q3TCN2	up
									P49117	down				Q8K0C4	up																			Q9D9J3	up
									Q8BWY2	up				Q9QY81	up																			Q8R000	down
									Q05421	up				Q8CJF9	down																			Q810Q5	up
									Q9CSN1	down				Q9WTP6	down																			A2AS89	down
									Q8CGC6	down				Q91VX2	down																			P00920	up
									Q3UR70	up				Q9D1P0	down																			Q08ED0	down
									Q9D4H9	down				P53995	up																			Q52KP5	up
									Q80XA6	up				Q7TNE3	down																			P97449	down
									Q01320	down				Q9D338	down																			Q8BJD1	up
									P01637	up				Q9CRB2	up																			Q60870	up
									P20918	up				P61922	up																			Q8BJ64	down
									Q6PGB6	down				Q5EG47	up																			O88310	down
									Q6ZWY3	down				Q9DBZ5	up																			Q9QXA6	down
									Q9EPC1	up				P62500	down																			Q8BLV3	down
									Q8CBY3	down				Q9CRB6	down																			Q8C196	down
									Q62193	down				Q9WV84	down																			Q99P86	up
									Q8K4T5	down				Q63943	down																			O35405	up
									Q60787	down				Q921E2	up																			Q99JW2	down
									P80313	down				P21279	up																			Q9JKJ9	up
									Q63918	up				Q8VEG6	down																			Q9D6W8	up
									Q3UZ39	down				Q3UIR3	up																			O09051	down
									Q8BVY0	down				Q9DB34	down																			P55095	up
									Q3TGF2	down				P19253	down																			P97328	down
									Q8CGN5	up				Q91YL3	up																			P16045	up
									Q9CYH5	up				P56375	down																			Q8C1P2	down
									P70452	up				Q8BYY4	up																			O08709	up
									Q99PL5	down				Q6NS46	up																			Q9R0A0	down
									Q9R061	down				Q8K0T0	up																			Q45VN2	down
									Q3TYD4	up				Q8R3H9	down																			Q6AXF6	up
									Q01514	down				Q9CT10	down																			Q8CES0	down
									Q80V42	down				P51432	down																			P70290	down
									Q60714	up				Q8K385	up																			P82347	up
									Q07133	down				Q8R2Y0	up																			Q9D6U8	up
									Q61703	up				Q8K4B0	down																			Q60829	down
									P28659	down				Q9Z138	up																			Q8BT07	down
									Q6ZPR6	down				O09106	up																			P11477	down
									Q9D2C7	up				P40224	up																			P52196	up
									Q8C8R3	up				P62821	up																			Q9CQW5	down
									Q8CC86	up				P97480	up																			Q9DCU0	up
									P58462	down				P61027	up																			Q9JHW9	down
									Q8VDC1	up				Q8VCE9	down																			P56565	up
									Q8CIH9	down				Q62406	up																			Q61772	up
									A6H5Z3	up				Q9WVG6	up																			O08691	down
									P17563	up				P11627	down																			A6H584	up
									O35368	down				Q9JL60	down																			B8JK39	up
									P62900	down				Q61133	up																			Q9CPX6	down
									Q3TIX9	down				P28653	up																			Q8K2H4	down
									Q9CXY6	down				Q91WE2	up																			P0C605	up
									Q8BPB0	down				Q9DBS9	up																			A2AIG8	up
									Q62418	down				Q8C165	up																			Q9WU79	down
									Q60590	up				Q91WE4	up																			Q62165	up
									Q9CPY0	down				P23506	down																			Q61644	down
									Q61545	down				Q8CCN5	down																			B1AVD1	down
									Q9QZD9	down				Q3UUG6	up																			E9PVX6	down
									P52293	down				Q8BH79	up																			P21300	down
									P28828	up				Q9D0J8	down																			Q8VCC2	up
									Q9Z2L7	down				E9Q5C9	down																			Q91VU0	down
									P15208	up				P50637	up																			P54254	up
									Q9JIY2	down				P55258	up																			Q09014	down
									Q8BIZ6	down				O35382	up																			Q8K3K7	down
									Q8K2A1	up				Q8C163	down																			E9PUQ8	down
									Q9D0E1	down				Q8VBX6	down																			Q8VCE4	down
									P17665	down				P31230	down																			Q8R4Y4	up
									Q811J3	down				P18181	up																			Q03311	down
									P62071	up				Q8BG40	up																			Q9Z127	up
									Q80VD1	down				A2AVA0	down																			Q7TT28	down
									Q8K310	down				Q5SVQ0	down																			D3YZV8	down
									Q62426	down				Q91XF0	up																			Q9QXL1	down
									Q8CJG0	down				Q6DFW4	up																			Q3SXD3	up
									Q8BGT5	up				Q61207	up																			Q8R3P0	down
									Q8C650	up				Q4VBE4	up																			Q80WS3	up
									Q62165	up				P06151	up																			Q9Z125	up
									Q91XE4	up				B1AVD1	down																			Q8BKE9	down
									Q64514	down				Q05793	down																			P48758	up
									P16406	up				Q8VE18	up																			P61022	down
									Q6PIC6	up				Q9QUR7	down																			Q8BRV5	down
									O35609	down				Q9JHU4	up																			F2YMG0	up
									G5E870	down				Q9Z1S5	down																			Q3UTQ7	down
									Q9JKC6	up				Q9WU00	down																			Q9QUH0	down
									Q8K363	down				Q03311	down																			Q9ERI2	up
									P30993	up				Q6NSQ7	down																			Q6IFX2	down
									Q9QZL0	down				Q8K072	up																			P97318	down
									P63158	down				Q5DW34	down																			Q7TMI3	up
									Q61555	down				Q8QZY2	down																			Q6PIJ4	down
									E9Q137	up				Q8K003	down																			P36423	up
									P62827	down				Q9Z1Q9	up																			Q11136	down
									Q91VS7	up				Q8VDP2	down																			G3X9C2	up
									P70188	up				Q91XE8	up																			Q8VCT4	up
									Q9WV32	down				Q61398	down																			Q99KE1	down
									Q91VZ6	up				Q9D7N3	down																			P97816	down
									Q91ZR1	down				Q99K48	down																			Q9CPV5	down
									O88307	down				P97457	down																			Q3UYI5	up
									Q8CFG8	up				Q9D892	down																			P18531	down
									Q8K224	down				O08539	down																			Q80Y61	down
									Q921X6	down				Q8BGK6	up																			P12710	down
									Q9JKP7	down				Q9DCD2	up																			Q3UHG7	up
									Q9D898	down				Q6ZQM0	up																			Q9Z110	down
									Q9D8Y7	down				O54754	up																			P13808	up
									P61161	down				P05480	up																			A2AUY4	down
									Q9D7X3	up				Q3UH06	down																			Q3UWA6	down
									Q8R373	up				Q9D2N4	up																			Q7TT52	down
									Q3UND0	down				Q3UN02	up
									Q922U1	down				Q91YH5	up
									Q9DC16	up				Q9EPC1	up
									P01670	up				P08101	up
									Q8K019	down				Q2VLH6	up
									Q69ZR9	down				Q9ERD7	down
									Q60749	down				Q3TUF7	down
									Q3UY34	down				P67871	down
									P48774	up				Q99NB8	down
									Q8R502	down				Q8CES0	down
									Q8K301	down				Q8R3G9	up
									Q9QZS0	up				Q91VS7	up
									Q8C9B9	down				A2APV2	up
									O88343	up				Q8BQ30	down
									Q9CWZ3	down				P56959	down
									Q6PCN7	down				Q9CZT8	up
									Q8VC42	up				Q6NVF9	down
									O35134	up				Q3UGS4	down
									P32233	down				E9Q401	down
									P59729	down				Q8CFQ3	down
									Q9EQ28	down				Q80UK8	up
									P11152	up				Q9Z0H3	down
									Q8CCF0	down				Q9R0Q9	up
									Q91VX2	down				Q80UY1	down
									P26450	down				Q8VC30	up
									P12970	down				Q6Y7W8	down
									Q8BTU1	down				Q6PAV2	up
									Q8BUH8	down				Q8CHK3	up
									Q9D8B3	down				Q9WVJ5	down
									Q9JHI7	down				A2AGT5	up
									A6X919	down				Q9ERG2	down
									Q6A068	down				Q9CWR0	down
									Q3TUU5	down				Q8R464	down
									Q61024	up				P26231	up
									Q9R0Q6	down				E9Q9D5	down
									P56389	up				Q8K3D3	down
									Q9D9N8	up				Q921T2	up
									P58774	up				Q9JJZ2	up
									Q0VBL3	down				Q9Z2L6	down
									Q3TWW8	down				Q9WV55	up
									Q5F2F2	up				Q8K268	down
									Q99L27	down				Q9EQK5	down
									O54941	down				P49717	down
									Q62348	down				Q9DB90	down
									Q9CQ19	up				P34968	up
									O88569	down				Q64475	down
									Q04841	down				P62077	down
									P45377	up				Q9WV92	down
									Q9CZJ2	up				O35943	down
									Q9JL16	down				Q9CWU6	up
									Q99J62	down				Q9JJU9	down
									Q9CZC8	up				Q01065	down
									Q91XU0	down				P29758	down
									Q8CFE2	down				Q99LD4	up
									P03953	up				Q3USH5	down
									Q9CQC8	up				Q9ES97	up
									Q8VBX4	down				Q3URS9	down
									P97328	up				P83917	down
									Q80W21	up				Q5ND34	up
									P97300	up				P97496	down
									P55096	up				P97864	down
									Q9CQI7	down				Q9Z1Z0	up
									Q5BL07	up				Q60760	down
									Q91WR6	down				Q99JI4	up
									Q5SWD9	down				Q3UA37	down
									P63094	up				Q99MP8	down
									Q8R2M2	down				Q9CS72	down
									Q3TKY6	down				Q9Z1B8	down
									Q91VM5	down				P97823	down
									Q9WV80	down				P61079	up
									D0QMC3	down				Q6GYP7	up
									Q8BHD7	down				P43025	down
									Q99J08	up				Q91W53	up
									Q6KCD5	down				Q8BG15	up
									P46467	down				P46660	down
									P34022	down				P54923	down
									P16879	down				Q9WU03	up
									Q05CL8	down				Q8N7N5	down
									O88876	up				Q9D0F6	up
									P70333	down				B1AZA5	up
									Q922E6	down				P62717	down
									Q8VEH8	up				Q9CXR1	up
									O54829	up				Q9Z126	up
									Q80W22	up				Q9CYD3	down
									P20065	down				Q6NVD0	down
									Q99LB0	down				Q99MQ4	up
									P14901	down				Q80U35	down
									Q9DBN9	down				Q925F2	down
									P57784	down				Q8BG54	up
									P30412	down				P30993	up
									Q64012	down				Q80UK0	down
									Q99MD6	up				P00405	up
									Q8BH64	up				P37889	up
									Q8CE96	down				Q8CJ67	down
									P10493	up				A2A432	up
									Q99K30	up				Q99KY4	up
									Q91VU1	up				Q9JMD0	down
									Q6IRU5	up				O35486	down
									O88958	down				P63087	up
									Q5SX19	up				Q9CSH3	down
									O08638	up				Q9WUB3	down
									O88845	up				P54285	down
									Q9CWX9	down				Q8K327	down
									Q99K48	down				Q61140	down
									P28063	down				Q9D2U5	down
									Q61107	down				Q80YE7	down
									Q8VC51	down				Q7TSZ8	down
									Q8C167	up				Q9D708	down
									P47811	down				A2AKB4	down
									Q9CY16	down				O54941	down
									Q8VEG6	down				Q9D4H1	up
									Q8R3F9	down				Q07968	down
									Q9CQC6	down				Q6PAM1	down
									O88874	down				Q3UDK1	down
									Q99L47	up				Q9CW79	down
									O08784	down				Q7TS68	up
									Q80UK0	up				Q9CQY5	up
									P60335	down				Q9D2X0	down
									Q6GV12	up				Q3ULW8	down
									Q99NB8	down				Q3UUY6	up
									Q91YQ1	down				O35054	up
									Q921V5	down				Q99JY9	up
									A2AT37	down				Q80W68	down
									O70460	down				P97478	up
									Q689Z5	down				Q9CPU4	up
									P54822	down				Q9JJ61	up
									P56213	down				Q3USL1	down
									Q08857	up				Q8C2Q3	down
									P16330	up				O35594	down
									Q99NB9	down				Q80SY6	down
									Q9CQ45	up				Q8CI33	up
									Q8BTI9	up				Q00993	up
									Q8BL86	up				Q9QXL2	down
									O70546	down				P56392	down
									Q8R5F8	down				Q80ZJ1	down
									Q9D2V8	up				Q9JHP7	down
									P97927	up				Q8K010	up
									A2AVA0	up				Q9ERV1	down
									Q8VCT4	up				Q8VCC1	down
									P62874	up				Q9Z100	down
									Q62087	up				Q61879	up
									P97930	down				Q9DB07	up
									Q8BIK4	up				Q571I9	up
									Q61585	down				Q68FF9	up
									P30681	down				Q8VED2	down
									Q80X80	up				Q61545	down
									Q8BWP8	up				Q8CFI7	up
									Q9Z1K8	down				Q8VE95	up
									P48725	up				Q64337	down
									P13864	down				O35598	up
									P59266	up				P58871	down
									Q8BH70	up				Q91W39	down
									Q9JLV1	up				Q99LD8	down
									P48678	up				Q9D6Z1	up
									Q8K482	up				P02525	down
									Q99M28	down				Q9DB15	down
									Q3UM18	down				O35345	up
									Q64739	up				Q8CBY8	down
									Q8R4K2	down				P97298	down
									Q9R1C0	down				Q8BZH1	up
									Q9CWH5	down				Q8BPU7	up
									Q9JHK5	down				Q9Z0Y1	down
									Q9CVB6	down				Q8R516	down
									Q62433	up				Q9CQH7	down
									P63073	down				Q9ERE8	down
									P19258	up				Q99NH2	down
									Q3UCV8	down				Q8R4T1	down
									Q06318	up				Q8BXV2	up
									O70251	down				Q8VE97	down
									Q8BH69	down				Q922K7	down
									Q9CYX7	down				Q64674	down
									Q8BIQ5	down				F8VPQ2	down
									Q91W53	up				Q91YT8	up
									P36993	up				P51658	up
									P99029	up				O70546	up
									Q3UIA2	down				Q91Z38	down
									Q9Z1W9	up				P56395	up
									P56183	down				Q9D7V9	up
									Q8BH66	up				Q9Z223	down
									Q3UHC7	up				P48024	down
									Q7TQK4	down				Q8BM88	down
									Q99PU5	up				P56677	up
									Q8R2U0	down				Q3UTD9	up
									Q9QUN3	down				Q8BKC5	up
									Q8K3G9	up				A2A974	down
									O54865	up				Q99M07	down
									Q9ESD7	up				Q8BP47	up
									O08583	down				Q9JKF6	up
									Q07235	up				Q8C0C0	down
									P24547	down				P10833	up
									Q6A098	down				Q9CQ89	up
									Q9CPS7	down				Q7TQK1	up
									P15066	down				Q8BG17	down
									P59999	down				Q8K482	up
									O08688	up				P01646	up
									Q04447	up				Q9D081	up
									Q99J95	down				Q6IQX7	down
									Q3V3Q7	up				P62996	down
									Q9DC04	down				Q9D8B7	up
									Q9D0L8	down				P11588	down
									Q6IRU2	down				Q60860	down
									P41241	down				Q9CWZ3	down
									Q8VE10	down				Q8VD62	down
									Q8VDJ3	down				P97473	down
									Q9Z2E2	down				Q8C3I8	down
									P63321	up				Q91ZP3	down
									P80317	down				Q9D0W5	down
									Q8BK35	down				Q8BZ36	up
									Q9CYG7	down				P57774	down
									P16015	up				Q8VE42	down
									P17182	down				P49935	up
									Q1HFZ0	down				Q9CR20	up
									Q8VE99	down				Q9JM13	down
									Q8BGI5	up				O88697	up
									Q8VDS4	down				P98086	down
									Q3U435	down				P47915	down
									P18293	up				Q9CQ20	down
									Q91WE2	down				Q9R1P3	up
									Q3U0V1	down				Q3TCH7	up
									Q9CQT1	down				P70663	down
									P23591	down				P20444	down
									Q8VDM6	down				Q9R1S8	down
									P15501	down				Q9QY36	down
									P0DOY1	down				Q9QUI1	down
									Q05909	up				Q8C437	down
									Q8VHL1	up				Q8CAF4	down
									Q8R3N6	down				O08734	up
									O35379	up				O88428	down
									E9Q394	down				Q9D4W2	up
									Q8BGA5	down				Q62465	up
									P28352	down				Q91VW5	down
									O88322	up				Q61206	down
									Q8VI94	down				Q9CWB7	down
									Q80UM3	down				Q3URQ0	up
									Q9ES46	up				Q6PHQ8	up
									P31938	down				Q925E7	down
									Q8VDM1	down				O70622	down
									Q8VE70	down				P70387	down
									Q9EQ32	down				Q80Y56	down
									Q63943	down				P15535	up
									P97465	down				Q9D8Y0	up
									Q5EBH1	down				Q9JK48	down
									P63139	down				Q9Z1G4	up
									Q8C6G8	down				P08030	down
									Q8BMB0	down				P0DP27	down
									P48025	down				Q8VHL1	down
									Q91Z49	down				Q9ER97	down
									Q7TNV0	down				Q9CQC2	down
									Q3UYV9	down				Q99L04	down
									Q9QY30	up				P14576	up
									E9QMW4	up				O88455	down
									Q7TNE3	down				Q920Q8	down
									P62743	up				Q9R0G7	down
									O88839	up				Q8BIQ5	down
									P27659	down				Q9D6T0	down
									Q8BPB5	up				P08122	down
									P17751	up				P46414	down
									Q8VEK2	up				Q9EPQ7	up
									Q8R2N2	down				Q8K2U2	down
									Q9JHJ0	down				Q5U5V2	up
									Q02614	down				P21958	up
									Q6NWW9	up				P52825	up
									P33215	down				Q8CIB5	up
									O88491	down				Q91ZW8	up
									Q8VCA8	down				Q9D1G2	down
									Q9DCG9	down				B8ZXI1	up
									Q9DBL9	up				Q8BHZ4	down
									O70172	down				Q9Z2E1	down
									Q9ERD6	down				P15655	down
									Q9DBF1	up				P29391	up
									Q80ZE3	down				Q6A0A2	down
									Q8K157	up				Q9QUN9	up
									P42225	down				P16125	up
									Q63810	down				B9EJR8	up
									P49718	down				Q3UEB3	down
									Q99MK8	down				Q3UQ44	down
									Q8BWT1	down				Q99J78	down
									Q80YW0	down				Q9Z321	down
									D3Z4S3	down				Q6A028	up
									P13705	down				Q5DTJ9	down
									Q91VJ5	down				Q9R099	down
									Q8VHR5	down				Q921K8	up
									P35550	down				Q80WQ2	up
									P58544	up				Q8K4Z3	up
									P47753	down				Q8VE22	down
									Q9JID9	up				Q8BFQ9	down
									Q9CR24	down				P35283	up
									E9PZQ0	up				O35127	down
									E9Q5K9	down				Q3TBT3	up
									Q99KG3	down				Q6PAR5	up
									O88673	down				Q9CQT5	down
									Q80ZU0	down				Q78ZA7	down
									Q99020	down				Q8BTU1	up
									P62254	down				Q02788	up
									Q8BTH8	down				Q9D287	down
									Q8CG46	down				Q8BP27	down
									Q8VIJ6	down				Q9JKV1	down
									P97480	down				Q9D8H7	up
									Q91WM1	down				P29595	down
									Q6Q899	down				P58854	up
									Q9Z315	down				Q8R1T1	down
									O55135	down				Q5DU57	up
														Q4VAA7	up
														Q91VU0	up
														Q9R0M3	down
														Q9D4H2	down
														Q8BUD0	up
														Q8BHN1	down
														Q6PGB6	down
														P61255	down
														P36993	down
														P97460	down
														Q8K2T8	down
														P59470	up
														Q8VHI3	down
														Q3TDQ1	up
														A3KGK3	up
														Q9JHW9	up
														P41539	down
														Q80W37	down
														Q9Z110	down
														Q9JIY0	down
														Q8C025	down
														Q9D8X1	up
														B2RW38	down
														P62774	down
														Q9CQC8	up
														O55098	down
														Q8K449	up
														O55222	up
														Q8R4X3	down
														Q9D6V8	down
														P70302	down
														Q8CFD4	up
														Q8BW10	down
														Q02248	up
														P62855	down
														E9Q3L2	up
														O35639	up
														Q62426	up
														Q3U0M1	up
														P83510	down
														P30416	down
														Q9D0I9	up
														Q8BX57	down
														Q9CQ75	down
														Q8CFX1	up
														Q9R1V7	down
														Q8BRV5	down
														P24549	up
														Q8R015	down
														Q6NS60	down
														O35685	down
														O88935	down
														A2ALU4	down
														Q9JI13	down
														Q8BMC4	up
														Q9D7S9	down
														Q9QYX7	up
														Q8C4U3	down
														Q63871	down
														Q9Z175	down
														Q9ERA0	up
														Q6P8I4	down
														Q91WV0	down
														Q8CBA2	up
														P25785	down
														O70194	down
														Q9JHS9	down
														Q924M7	up
														Q8BYR2	down
														Q9WVB0	down
														Q8R2Y9	down
														Q8K4L3	down
														Q6P7W2	up
														Q8CE90	up
														Q69ZR9	down
														O09111	down
														P55288	down
														Q922Q9	up
														B2RY04	up
														Q9CZJ2	up
														Q9CRC9	up
														Q9D7S7	down
														P97865	down
														P16110	up
														Q91V08	up
														Q8BTW9	down
														Q8K182	down
														Q91YT7	down
														Q8R5A0	down
														Q8K3A0	up
														P97429	up
														P01642	up
														Q8K0U4	up
														Q9CQ43	down
														Q9DCV4	up
														Q61702	down
														P0C8B4	down
														Q8VDR9	up
														P16460	up
														Q8BZR9	down
														P15379	up
														Q8BUR4	up
														Q64FW2	down
														P18052	up
														A2AX52	up
														Q8CHY6	down
														P08071	up
														O35239	up
														Q9CQZ6	up
														Q9R062	down
														Q9D0M1	up
														P30115	up
														O35841	up
														Q3UFK8	down
														B1AVZ0	down
														Q9DAW6	down
														Q99N05	up
														Q5KU39	up
														Q9CQN1	down
														Q8BVD5	down
														P40338	down
														P18608	up
														Q60989	down
														Q9DB32	up
														Q6P8G8	down
														P63280	down
														O08915	down
														Q9CXL3	down
														P68404	up
														Q9JHC0	up
														O55026	up
														Q8VE70	up
														P10404	down
														Q8C5N5	down
														Q9JKN1	up
														Q61644	down
														Q99JX3	down
														P62835	up
														P55097	down
														O89020	down
														Q8BNY6	down
														Q76N33	down
														Q8R3Q2	up
														P52800	up
														P0DOY1	down
														P28663	down
														Q9D071	up
														Q8R550	down
														Q9D903	down
														O08795	down
														Q8BWG9	down
														Q8BPN8	down
														Q9DB27	down
														Q61411	up
														O35643	up
														Q8BHK1	up
														Q9D7M1	down
														Q3UFS4	down
														Q99MB7	down
														Q9Z1D1	down
														Q64261	down
														Q9WUL7	down
														P45878	down
														Q9Z0L0	up
														Q9D2L1	up
														Q8BSQ9	down
														Q7TMR0	down
														P01674	up
														O09174	up
														P50543	up
														P27005	down
														Q9JLC3	down
														P11881	up
														Q9D9Z5	down
														Q8C7R7	up
														O35671	down
														Q9D3P8	up
														Q8VCM8	up
														Q61771	down
														P84750	up
														P35294	up
														Q69ZZ9	down
														Q3TDX8	down
														Q91YD9	down
														Q3UIU2	up
														A6H6E2	down
														Q8BPG6	down
														Q8BFQ4	up
														P59648	down
														Q8R1B4	up
														Q80W21	up
														Q8BLX7	down
														Q99LC9	down
														O88874	up
														P50431	down
														Q9WVP1	up
														Q8BJ64	down
														Q8BTV1	down
														Q3UMR0	up
														Q9D6H2	down
														Q80UM3	up
														Q6VV64	down
														P42128	down
														Q9QZQ8	up
														Q61464	down
														Q8K2K6	down
														Q9D7A8	down
														Q91WC0	down
														Q91V17	down
														P35802	down
														Q8R3L2	down
														Q9ES46	up
														Q9D142	up
														P27659	down
														Q5SUC9	up
														Q8BH65	up
														Q3V3R4	up
														Q5IRJ6	up
														Q80UJ7	down
														P97313	up
														P51910	up
														Q9CWS0	down
														Q62147	down
														Q9CZR2	up
														Q5BL07	down
														O70479	up
														Q3U319	down
														Q9QWK4	up
														Q8CHP8	down
														Q8CI70	up
														Q99KD5	up
														Q5SNZ0	down
														P62918	down
														E9Q7E2	down
														Q8CI94	up
														Q8BFW7	down
														Q8K2J0	down
														Q9R0Y5	down
														Q91VC7	down
														O08746	down
														P47963	down
														Q8K2Z2	down
														Q3TDD9	down
														Q99M01	down
														P07091	down
														Q8CCS6	down
														Q9Z0J1	up
														E9Q942	down
														Q8CIE6	up
														Q8BH75	down
														P01631	up
														Q60772	down
														O88522	down
														B2RUR8	down
														Q8BZ33	up
														Q9EPU5	up
														Q99JY3	up
														Q9CQU3	up
														Q9EPB4	up
														Q9DCV7	up
														O35231	down
														O70421	up
														P01592	up
														Q9D1B9	down
														Q60739	down
[truncated: 280 more rows]
[truncated: 46 more columns]
